# Supplementary material for: 2-[(E)-(5-Chloro-2-methyl­phen­yl)imino­meth­yl]-4-methyl­phenol
Source: Acta Crystallogr Sect E Struct Rep Online. 2013 Jul 27;69(Pt 8):o1349. doi: 10.1107/S1600536813019454 (PMC3793828; doi:10.1107/S1600536813019454)
Supplement: Supplementary file 1 [file e-69-o1349-sup1.cif]

##############################################################################
#                                                                            #
# This CIF contains the data in a paper accepted for publication in          #
# Acta Crystallographica Section E. It conforms to the requirements of       #
# Notes for Authors for Acta Crystallographica Section E, and has been       #
# peer reviewed under the auspices of the IUCr Commission on Journals.       #
#                                                                            #
# Full details of the Crystallographic Information File format               #
# are given in the paper "The Crystallographic Information File (CIF):       #
# a New Standard Archive File for Crystallography" by S. R. Hall, F. H.      #
# Allen and I. D. Brown [Acta Cryst. (1991), A47, 655-685].                  #
#                                                                            #
# The current version of the core CIF dictionary is obtainable from          #
# ftp://ftp.iucr.org/pub/cif_core.dic.                                       #
#                                                                            #
# Software is freely available for graphical display of the structure(s)     #
# in this CIF. For information consult the CIF software page                 #
# http://www.iucr.org/resources/cif/software.                                #
#                                                                            #
# This file may be used for bona fide research purposes within the           #
# scientific community so long as proper attribution is given to the journal # 
# article from which it was obtained.                                        #
#                                                                            #
##############################################################################
data_I
_audit_creation_method     SHELXL97
_chemical_name_systematic
;
2-[(<i>E</i>)-(5-Chloro-2-methylphenyl)iminomethyl]-4-methylphenol
;
_chemical_name_common     ?
_chemical_formula_moiety     'C15 H14 Cl N O'
_chemical_formula_sum     'C15 H14 Cl N O'
_chemical_formula_iupac     'C15 H14 Cl N O'
_chemical_formula_weight     259.72
_chemical_melting_point     ?
_symmetry_cell_setting     orthorhombic
_symmetry_space_group_name_H-M     'P 21 21 21'
_symmetry_space_group_name_Hall     'P 2ac 2ab'
loop_
    _symmetry_equiv_pos_as_xyz
    'x, y, z'
    '-x+1/2, -y, z+1/2'
    'x+1/2, -y+1/2, -z'
    '-x, y+1/2, -z+1/2'
_cell_length_a     7.6629(10)
_cell_length_b     11.8442(14)
_cell_length_c     14.342(2)
_cell_angle_alpha     90.00
_cell_angle_beta     90.00
_cell_angle_gamma     90.00
_cell_volume     1301.7(3)
_cell_formula_units_Z     4
_cell_measurement_reflns_used     1894
_cell_measurement_theta_min     3.4
_cell_measurement_theta_max     29.6
_cell_measurement_temperature     293(2)
_exptl_crystal_description     block
_exptl_crystal_colour     yellow
_exptl_crystal_size_max     0.45
_exptl_crystal_size_mid     0.42
_exptl_crystal_size_min     0.35
_exptl_crystal_density_diffrn     1.325
_exptl_crystal_density_meas     ?
_exptl_crystal_density_method     'not measured'
_exptl_crystal_F_000     544
_exptl_absorpt_coefficient_mu     0.280
_exptl_absorpt_correction_type     multi-scan
_exptl_absorpt_process_details     '(CrysAlis PRO; Agilent, 2010)'
_exptl_absorpt_correction_T_min     0.88
_exptl_absorpt_correction_T_max     0.91
_exptl_special_details
;
;
_diffrn_ambient_temperature     293(2)
_diffrn_radiation_type     MoK\a
_diffrn_radiation_wavelength     0.71073
_diffrn_radiation_source     'fine-focus sealed tube'
_diffrn_radiation_monochromator     graphite
_diffrn_measurement_device_type
              'Agilent Xcalibur Gemini ultra diffractometer with Atlas detector'
_diffrn_measurement_method     \w
_diffrn_detector_area_resol_mean     10.3592
_diffrn_reflns_number     8663
_diffrn_reflns_av_R_equivalents     0.0477
_diffrn_reflns_av_sigmaI/netI     0.0470
_diffrn_reflns_theta_min     3.44
_diffrn_reflns_theta_max     25.35
_diffrn_reflns_theta_full     25.35
_diffrn_measured_fraction_theta_max     0.996
_diffrn_measured_fraction_theta_full     0.996
_diffrn_reflns_limit_h_min     -9
_diffrn_reflns_limit_h_max     7
_diffrn_reflns_limit_k_min     -14
_diffrn_reflns_limit_k_max     14
_diffrn_reflns_limit_l_min     -15
_diffrn_reflns_limit_l_max     17
_diffrn_standards_number     ?
_diffrn_standards_interval_count     ?
_diffrn_standards_interval_time     ?
_diffrn_standards_decay_%     ?
_refine_special_details
;
Refinement of F^2^ against ALL reflections. The weighted R-factor wR and
goodness of fit S are based on F^2^, conventional R-factors R are based on F,
with F set to zero for negative F^2^. The threshold expression of F^2^ >
2sigma(F^2^) is used only for calculating R-factors(gt) etc. and is not
relevant to the choice of reflections for refinement. R-factors based on F^2^
are statistically about twice as large as those based on F, and R-factors based
on ALL data will be even larger.
;
_reflns_number_total     2382
_reflns_number_gt     1769
_reflns_threshold_expression     I>2\s(I)
_refine_ls_structure_factor_coef     Fsqd
_refine_ls_matrix_type     full
_refine_ls_R_factor_all     0.0680
_refine_ls_R_factor_gt     0.0413
_refine_ls_wR_factor_gt     0.0871
_refine_ls_wR_factor_ref     0.1001
_refine_ls_goodness_of_fit_ref     1.025
_refine_ls_restrained_S_all     1.025
_refine_ls_number_reflns     2382
_refine_ls_number_parameters     169
_refine_ls_number_restraints     0
_refine_ls_hydrogen_treatment     mixed
_refine_ls_weighting_scheme     calc
_refine_ls_weighting_details
       'calc w = 1/[\s^2^(Fo^2^)+(0.0463P)^2^+0.0000P] where P=(Fo^2^+2Fc^2^)/3'
_atom_sites_solution_hydrogens     geom
_atom_sites_solution_primary     direct
_atom_sites_solution_secondary     difmap
_refine_ls_shift/su_max     0.002
_refine_ls_shift/su_mean     0.000
_refine_diff_density_max     0.155
_refine_diff_density_min     -0.169
_refine_ls_extinction_method     'SHELXTL (Sheldrick, 2008)'
_refine_ls_extinction_coef     0.024(2)
_refine_ls_extinction_expression
                                  'Fc^*^=kFc[1+0.001xFc^2^\l^3^/sin(2\q)]^-1/4^'
_refine_ls_abs_structure_details     'Flack (1983), with 991 Friedel pairs'
_refine_ls_abs_structure_Flack     -0.18(9)
loop_
    _atom_type_symbol
    _atom_type_description
    _atom_type_scat_dispersion_real
    _atom_type_scat_dispersion_imag
    _atom_type_scat_source
    'C' 'C' 0.0033 0.0016
                         'International Tables Vol C Tables 4.2.6.8 and 6.1.1.4'
    'H' 'H' 0.0000 0.0000
                         'International Tables Vol C Tables 4.2.6.8 and 6.1.1.4'
    'Cl' 'Cl' 0.1484 0.1585
                         'International Tables Vol C Tables 4.2.6.8 and 6.1.1.4'
    'N' 'N' 0.0061 0.0033
                         'International Tables Vol C Tables 4.2.6.8 and 6.1.1.4'
    'O' 'O' 0.0106 0.0060
                         'International Tables Vol C Tables 4.2.6.8 and 6.1.1.4'
_computing_data_collection     'CrysAlis PRO (Agilent, 2010)'
_computing_cell_refinement     'CrysAlis PRO (Agilent, 2010)'
_computing_data_reduction     'CrysAlis PRO (Agilent, 2010)'
_computing_structure_solution     'SHELXTL (Sheldrick, 2008)'
_computing_structure_refinement     'SHELXTL (Sheldrick, 2008)'
_computing_molecular_graphics     'SHELXTL (Sheldrick, 2008)'
_computing_publication_material     'SHELXTL (Sheldrick, 2008)'
loop_
    _atom_site_type_symbol
    _atom_site_label
    _atom_site_fract_x
    _atom_site_fract_y
    _atom_site_fract_z
    _atom_site_U_iso_or_equiv
    _atom_site_adp_type
    _atom_site_calc_flag
    _atom_site_refinement_flags
    _atom_site_occupancy
    _atom_site_symmetry_multiplicity
    _atom_site_disorder_assembly
    _atom_site_disorder_group
    Cl Cl1 0.87007(10) 0.98698(7) 0.87968(5) 0.0705(3) Uani d . 1 1 . .
    O O1 1.1714(3) 1.01909(17) 0.36679(14) 0.0651(6) Uani d . 1 1 . .
    N N1 1.0171(3) 0.99976(18) 0.52972(14) 0.0456(5) Uani d . 1 1 . .
    C C1 1.1228(3) 1.1295(2) 0.36948(19) 0.0449(6) Uani d . 1 1 . .
    C C2 1.1680(4) 1.1989(2) 0.2958(2) 0.0510(7) Uani d . 1 1 . .
    H H2 1.2327 1.1705 0.2462 0.061 Uiso calc R 1 1 . .
    C C3 1.1167(4) 1.3109(2) 0.29627(19) 0.0498(7) Uani d . 1 1 . .
    H H3 1.1449 1.3561 0.2454 0.060 Uiso calc R 1 1 . .
    C C4 1.0248(3) 1.3579(2) 0.36974(19) 0.0451(7) Uani d . 1 1 . .
    C C5 0.9829(3) 1.2883(2) 0.44320(19) 0.0421(6) Uani d . 1 1 . .
    H H5 0.9215 1.3181 0.4934 0.050 Uiso calc R 1 1 . .
    C C6 1.0296(3) 1.1738(2) 0.44475(18) 0.0395(6) Uani d . 1 1 . .
    C C7 0.9729(4) 1.4803(2) 0.3692(2) 0.0653(8) Uani d . 1 1 . .
    H H7A 0.8860 1.4932 0.4162 0.098 Uiso calc R 1 1 . .
    H H7B 0.9261 1.4996 0.3092 0.098 Uiso calc R 1 1 . .
    H H7C 1.0733 1.5263 0.3818 0.098 Uiso calc R 1 1 . .
    C C8 0.9758(3) 1.1045(2) 0.52278(19) 0.0458(7) Uani d . 1 1 . .
    H H8 0.9087 1.1370 0.5697 0.055 Uiso calc R 1 1 . .
    C C9 0.9585(3) 0.9368(2) 0.6085(2) 0.0446(7) Uani d . 1 1 . .
    C C10 0.9508(3) 0.9850(2) 0.69650(18) 0.0459(6) Uani d . 1 1 . .
    H H10 0.9883 1.0589 0.7055 0.055 Uiso calc R 1 1 . .
    C C11 0.8874(4) 0.9232(2) 0.77061(19) 0.0493(7) Uani d . 1 1 . .
    C C12 0.8366(4) 0.8127(3) 0.7589(2) 0.0596(8) Uani d . 1 1 . .
    H H12 0.7943 0.7710 0.8089 0.071 Uiso calc R 1 1 . .
    C C13 0.8498(4) 0.7652(2) 0.6719(2) 0.0593(8) Uani d . 1 1 . .
    H H13 0.8168 0.6901 0.6644 0.071 Uiso calc R 1 1 . .
    C C14 0.9102(3) 0.8243(2) 0.5945(2) 0.0503(7) Uani d . 1 1 . .
    C C15 0.9174(4) 0.7697(2) 0.5002(2) 0.0680(9) Uani d . 1 1 . .
    H H15A 1.0351 0.7715 0.4773 0.102 Uiso calc R 1 1 . .
    H H15B 0.8427 0.8099 0.4579 0.102 Uiso calc R 1 1 . .
    H H15C 0.8791 0.6927 0.5050 0.102 Uiso calc R 1 1 . .
    H H1 1.136(5) 0.993(3) 0.418(3) 0.102 Uiso d . 1 1 . .
loop_
    _atom_site_aniso_label
    _atom_site_aniso_U_11
    _atom_site_aniso_U_22
    _atom_site_aniso_U_33
    _atom_site_aniso_U_12
    _atom_site_aniso_U_13
    _atom_site_aniso_U_23
    Cl1 0.0837(5) 0.0789(6) 0.0487(5) 0.0012(4) 0.0059(4) 0.0083(4)
    O1 0.0850(14) 0.0494(12) 0.0608(14) 0.0107(11) 0.0181(11) -0.0039(11)
    N1 0.0509(12) 0.0429(12) 0.0430(13) -0.0007(12) -0.0008(10) 0.0014(11)
    C1 0.0489(14) 0.0421(14) 0.0439(17) -0.0003(12) 0.0010(14) -0.0065(13)
    C2 0.0581(17) 0.0534(17) 0.0414(16) -0.0070(14) 0.0103(14) -0.0092(14)
    C3 0.0590(16) 0.0519(16) 0.0386(16) -0.0127(16) 0.0026(14) 0.0014(13)
    C4 0.0463(14) 0.0429(14) 0.0460(18) -0.0033(12) -0.0052(13) 0.0036(13)
    C5 0.0442(14) 0.0442(14) 0.0378(16) -0.0006(12) 0.0034(12) -0.0058(12)
    C6 0.0409(13) 0.0416(14) 0.0360(16) -0.0039(12) -0.0008(12) -0.0009(12)
    C7 0.0764(19) 0.0512(16) 0.068(2) 0.0039(16) 0.0027(17) 0.0091(17)
    C8 0.0445(15) 0.0480(15) 0.0447(18) -0.0003(13) 0.0003(13) -0.0012(13)
    C9 0.0411(14) 0.0421(14) 0.0505(19) 0.0006(11) -0.0003(13) 0.0066(13)
    C10 0.0464(14) 0.0417(13) 0.0497(17) -0.0017(13) -0.0003(12) 0.0056(14)
    C11 0.0475(16) 0.0528(16) 0.0475(18) 0.0044(14) 0.0002(14) 0.0111(13)
    C12 0.0596(19) 0.0546(19) 0.064(2) -0.0002(15) 0.0067(15) 0.0199(16)
    C13 0.0618(19) 0.0399(15) 0.076(2) -0.0021(14) 0.0013(17) 0.0095(16)
    C14 0.0469(16) 0.0437(15) 0.060(2) 0.0048(13) -0.0010(14) 0.0052(14)
    C15 0.075(2) 0.0530(17) 0.076(2) -0.0040(16) 0.0029(17) -0.0109(17)
_geom_special_details
;
All esds (except the esd in the dihedral angle between two l.s. planes)
are estimated using the full covariance matrix. The cell esds are taken
into account individually in the estimation of esds in distances, angles
and torsion angles; correlations between esds in cell parameters are only
used when they are defined by crystal symmetry. An approximate (isotropic)
treatment of cell esds is used for estimating esds involving l.s. planes.
;
loop_
    _geom_bond_atom_site_label_1
    _geom_bond_atom_site_label_2
    _geom_bond_site_symmetry_2
    _geom_bond_distance
    _geom_bond_publ_flag
    Cl1 C11 . 1.742(3) ?
    O1 C1 . 1.361(3) ?
    O1 H1 . 0.84(4) ?
    N1 C8 . 1.284(3) ?
    N1 C9 . 1.426(3) ?
    C1 C2 . 1.383(4) ?
    C1 C6 . 1.396(3) ?
    C2 C3 . 1.383(4) ?
    C2 H2 . 0.9300 ?
    C3 C4 . 1.384(4) ?
    C3 H3 . 0.9300 ?
    C4 C5 . 1.376(3) ?
    C4 C7 . 1.503(4) ?
    C5 C6 . 1.403(3) ?
    C5 H5 . 0.9300 ?
    C6 C8 . 1.448(3) ?
    C7 H7A . 0.9600 ?
    C7 H7B . 0.9600 ?
    C7 H7C . 0.9600 ?
    C8 H8 . 0.9300 ?
    C9 C10 . 1.387(4) ?
    C9 C14 . 1.397(3) ?
    C10 C11 . 1.379(3) ?
    C10 H10 . 0.9300 ?
    C11 C12 . 1.376(4) ?
    C12 C13 . 1.372(4) ?
    C12 H12 . 0.9300 ?
    C13 C14 . 1.392(4) ?
    C13 H13 . 0.9300 ?
    C14 C15 . 1.501(4) ?
    C15 H15A . 0.9600 ?
    C15 H15B . 0.9600 ?
    C15 H15C . 0.9600 ?
loop_
    _geom_angle_atom_site_label_1
    _geom_angle_atom_site_label_2
    _geom_angle_atom_site_label_3
    _geom_angle_site_symmetry_1
    _geom_angle_site_symmetry_3
    _geom_angle
    _geom_angle_publ_flag
    C1 O1 H1 . . 104(3) ?
    C8 N1 C9 . . 119.3(2) ?
    O1 C1 C2 . . 118.8(2) ?
    O1 C1 C6 . . 121.5(2) ?
    C2 C1 C6 . . 119.7(2) ?
    C1 C2 C3 . . 119.7(3) ?
    C1 C2 H2 . . 120.2 ?
    C3 C2 H2 . . 120.2 ?
    C2 C3 C4 . . 122.3(2) ?
    C2 C3 H3 . . 118.9 ?
    C4 C3 H3 . . 118.9 ?
    C5 C4 C3 . . 117.4(2) ?
    C5 C4 C7 . . 121.3(2) ?
    C3 C4 C7 . . 121.3(2) ?
    C4 C5 C6 . . 122.1(2) ?
    C4 C5 H5 . . 118.9 ?
    C6 C5 H5 . . 118.9 ?
    C1 C6 C5 . . 118.7(2) ?
    C1 C6 C8 . . 122.1(2) ?
    C5 C6 C8 . . 119.2(2) ?
    C4 C7 H7A . . 109.5 ?
    C4 C7 H7B . . 109.5 ?
    H7A C7 H7B . . 109.5 ?
    C4 C7 H7C . . 109.5 ?
    H7A C7 H7C . . 109.5 ?
    H7B C7 H7C . . 109.5 ?
    N1 C8 C6 . . 122.5(2) ?
    N1 C8 H8 . . 118.8 ?
    C6 C8 H8 . . 118.8 ?
    C10 C9 C14 . . 120.8(2) ?
    C10 C9 N1 . . 121.2(2) ?
    C14 C9 N1 . . 117.9(2) ?
    C11 C10 C9 . . 119.8(2) ?
    C11 C10 H10 . . 120.1 ?
    C9 C10 H10 . . 120.1 ?
    C12 C11 C10 . . 120.7(3) ?
    C12 C11 Cl1 . . 120.1(2) ?
    C10 C11 Cl1 . . 119.3(2) ?
    C13 C12 C11 . . 118.7(3) ?
    C13 C12 H12 . . 120.6 ?
    C11 C12 H12 . . 120.6 ?
    C12 C13 C14 . . 122.9(3) ?
    C12 C13 H13 . . 118.6 ?
    C14 C13 H13 . . 118.6 ?
    C13 C14 C9 . . 117.0(3) ?
    C13 C14 C15 . . 121.0(2) ?
    C9 C14 C15 . . 122.0(3) ?
    C14 C15 H15A . . 109.5 ?
    C14 C15 H15B . . 109.5 ?
    H15A C15 H15B . . 109.5 ?
    C14 C15 H15C . . 109.5 ?
    H15A C15 H15C . . 109.5 ?
    H15B C15 H15C . . 109.5 ?
loop_
    _geom_hbond_atom_site_label_D
    _geom_hbond_atom_site_label_H
    _geom_hbond_atom_site_label_A
    _geom_hbond_site_symmetry_A
    _geom_hbond_distance_DH
    _geom_hbond_distance_HA
    _geom_hbond_distance_DA
    _geom_hbond_angle_DHA
    O1 H1 N1 . 0.84(4) 1.84(4) 2.629(3) 154(4)
    C7 H7C Cg1 3_576 0.96 2.91 3.767(3) 149
data_global
_journal_date_recd_electronic     2013-07-10
_journal_date_accepted     2013-07-14
_journal_name_full     'Acta Crystallographica, Section E'
_journal_year     2013
_journal_volume     69
_journal_issue      8
_journal_page_first     o1349
_journal_page_last     o1349
_journal_paper_category     QO
_journal_paper_doi     10.1107/S1600536813019454
_journal_coeditor_code     XU5720
_publ_contact_author_name     'Yun-Fa Zheng'
_publ_contact_author_address
;
Department of Chemistry
Lishui University
Lishui 323000
People's Republic of China
;
_publ_contact_author_email     fan200203@163.com
_publ_section_title
;
2-[(<i>E</i>)-(5-Chloro-2-methylphenyl)iminomethyl]-4-methylphenol
;
loop_
    _publ_author_name
    _publ_author_address
    'Yun-Fa Zheng'
;
Department of Chemistry
Lishui University
Lishui 323000
People's Republic of China
;
