# Supplementary material for: 2-[(E)-(5-Chloro-2-methyl­phen­yl)imino­meth­yl]-4-methyl­phenol
Source: Acta Crystallogr Sect E Struct Rep Online. 2013 Jul 27;69(Pt 8):o1349. doi: 10.1107/S1600536813019454 (PMC3793828; doi:10.1107/S1600536813019454)
Supplement: Supplementary file 2 [file e-69-o1349-Isup2.hkl]

# 
# h,k,l, Fc-squared, Fo-squared, sigma(Fo-squared) and status flag 
# 
data_I
_shelx_title ' 130514_207 in P212121' 
_shelx_refln_list_code          4 
_shelx_F_calc_maximum      122.81 
_exptl_crystal_F_000       544.00 
_reflns_d_resolution_high  0.8301 
 
loop_ 
 _symmetry_equiv_pos_as_xyz 
 'x, y, z' 
 '-x+1/2, -y, z+1/2' 
 'x+1/2, -y+1/2, -z' 
 '-x, y+1/2, -z+1/2' 
 
_cell_length_a     7.6629 
_cell_length_b    11.8442 
_cell_length_c    14.3415 
_cell_angle_alpha  90.000 
_cell_angle_beta   90.000 
_cell_angle_gamma  90.000 
 
_shelx_F_squared_multiplier     1.000 
 
loop_ 
 _refln_index_h 
 _refln_index_k 
 _refln_index_l 
 _refln_F_squared_calc 
 _refln_F_squared_meas 
 _refln_F_squared_sigma 
 _refln_observed_status 
   2   0   0    13764.21    13964.66     99.78 o 
   4   0   0      967.78      863.94     16.68 o 
   6   0   0      480.55      566.51     29.21 o 
   8   0   0       89.47      103.99     12.04 o 
   2   1   0    15081.15    14860.51     43.65 o 
   3   1   0     2543.89     2623.45     20.03 o 
   4   1   0       16.83       14.69      2.29 o 
   5   1   0        2.05       -0.36      1.81 o 
   6   1   0       78.83       77.07      4.84 o 
   7   1   0       34.25       35.50      4.09 o 
   8   1   0        4.61        3.29      3.31 o 
   9   1   0        6.42        9.02      4.05 o 
   0   2   0     2149.10     2203.57     34.97 o 
   1   2   0     2065.04     2116.94     20.00 o 
   2   2   0      911.33      991.17      7.51 o 
   3   2   0        1.98        1.85      1.33 o 
   4   2   0        0.77        2.26      1.66 o 
   5   2   0      122.00      117.84      5.68 o 
   6   2   0        7.38        4.05      2.27 o 
   7   2   0        1.57        0.33      2.45 o 
   8   2   0        6.11       10.11      3.64 o 
   9   2   0        0.49       -3.75      5.93 o 
   1   3   0        0.60        4.44      1.17 o 
   2   3   0        1.45       -0.02      1.68 o 
   3   3   0       41.76       40.78      1.95 o 
   4   3   0       76.84       76.38      3.98 o 
   5   3   0       19.98       14.83      2.49 o 
   6   3   0        0.20        1.71      2.18 o 
   7   3   0        5.34        1.62      2.36 o 
   8   3   0        0.13       -3.16      3.16 o 
   9   3   0       13.04        2.60      6.11 o 
   0   4   0     9394.41     9261.22    117.54 o 
   1   4   0       27.09       24.01      2.26 o 
   2   4   0       19.91       19.96      1.93 o 
   3   4   0       39.08       35.82      3.16 o 
   4   4   0      231.10      212.46      4.87 o 
   5   4   0        0.01       -2.82      3.05 o 
   6   4   0       83.40       87.14      5.01 o 
   7   4   0        0.23        1.77      2.62 o 
   8   4   0        0.01        3.29      5.98 o 
   1   5   0      286.04      262.60      6.31 o 
   2   5   0      255.55      250.12      4.89 o 
   3   5   0      223.22      231.66      9.58 o 
   4   5   0       48.52       54.67      5.04 o 
   5   5   0      394.04      393.14     11.68 o 
   6   5   0       17.70       18.81      2.04 o 
   7   5   0      266.45      284.52     16.65 o 
   8   5   0        0.06       -7.90      7.90 o 
   0   6   0     5336.14     5551.76     62.58 o 
   1   6   0     2362.57     2343.77     30.74 o 
   2   6   0      161.48      187.12      6.73 o 
   3   6   0        1.40        1.14      1.34 o 
   4   6   0       43.25       42.71      4.92 o 
   5   6   0      118.21      117.41      7.53 o 
   6   6   0       41.29       54.09      8.02 o 
   7   6   0       16.91        9.53      9.06 o 
   8   6   0        1.89       -9.07      9.32 o 
   1   7   0       62.61       68.89      5.10 o 
   2   7   0      794.12      812.66     14.90 o 
   3   7   0       19.92       20.51      2.75 o 
   4   7   0        0.27       -2.08      3.41 o 
   5   7   0        0.04       -3.36      3.36 o 
   6   7   0       17.03        5.20      6.76 o 
   7   7   0        2.12       -6.95      7.60 o 
   8   7   0       13.90        8.00      7.48 o 
   0   8   0      292.44      260.76     13.09 o 
   1   8   0       34.14       31.65      3.64 o 
   2   8   0       49.07       40.23      3.90 o 
   3   8   0       47.58       44.73      3.56 o 
   4   8   0        1.19       -5.47      6.41 o 
   5   8   0        0.62       -4.67      4.67 o 
   6   8   0       17.70       19.73      8.57 o 
   7   8   0        0.26       -3.49      7.30 o 
   1   9   0        3.06        4.23      2.58 o 
   2   9   0       30.83       24.92      3.50 o 
   3   9   0        0.08        2.73      1.90 o 
   4   9   0        0.17       -5.95      5.95 o 
   5   9   0        4.92       -3.85      5.20 o 
   6   9   0        0.97       -7.19      7.19 o 
   7   9   0        0.00       -8.70      8.70 o 
   0  10   0      508.96      537.80     23.93 o 
   1  10   0       48.66       46.76      5.37 o 
   2  10   0       13.42       11.73      3.07 o 
   3  10   0      119.57      110.32      5.39 o 
   4  10   0        6.35       -7.21      7.21 o 
   5  10   0       45.59       39.54      9.52 o 
   6  10   0       35.67       38.76      9.81 o 
   1  11   0       24.51       23.66      4.30 o 
   2  11   0       32.00       24.55      4.18 o 
   3  11   0       21.32       15.04      2.87 o 
   4  11   0      126.20      173.10     18.51 o 
   5  11   0       27.48       35.04     12.71 o 
   0  12   0       73.57       91.84     17.22 o 
   1  12   0       10.99       11.22      3.53 o 
   2  12   0       23.43       24.15      4.21 o 
   3  12   0       22.08       25.63     10.99 o 
   4  12   0        1.16        5.21     10.37 o 
   1  13   0       25.20       30.86      5.24 o 
   2  13   0       33.95       50.70     10.14 o 
   3  13   0       12.31       16.64      7.30 o 
   0  14   0       12.99        2.64     10.18 o 
   1  14   0       26.84       25.58      7.62 o 
   2   0   1      504.87      503.69     12.53 o 
   3   0   1      244.83      235.04      5.33 o 
   4   0   1      787.57      717.78     15.45 o 
   5   0   1      245.74      251.58      7.63 o 
   6   0   1      187.48      189.22      5.54 o 
   7   0   1        0.83       -0.85      3.16 o 
   8   0   1        6.44        6.30      3.65 o 
   9   0   1        3.37        2.06      3.15 o 
  -9   1   1        5.13       -0.47      3.16 o 
  -8   1   1       46.92       48.71      6.06 o 
  -7   1   1        8.36        7.50      3.46 o 
  -6   1   1      202.80      201.01      7.64 o 
  -5   1   1      253.35      228.88      5.85 o 
  -4   1   1      445.84      401.32      7.13 o 
  -3   1   1      732.29      713.51      9.14 o 
  -2   1   1    10459.62    10247.43     47.37 o 
  -1   1   1     1106.00     1179.50     14.00 o 
   1   1   1     1115.66     1151.65     17.34 o 
   2   1   1    10504.26    10167.41     39.76 o 
   3   1   1      732.58      713.43     12.32 o 
   4   1   1      442.74      412.30     10.98 o 
   5   1   1      253.56      233.54      7.80 o 
   6   1   1      195.07      208.52      8.02 o 
   7   1   1        8.49        8.82      2.54 o 
   8   1   1       47.23       54.00      6.54 o 
   9   1   1        5.00        3.71      6.80 o 
  -9   2   1        3.63       -9.63      9.63 o 
  -8   2   1        4.17       -2.68      3.10 o 
  -7   2   1        8.30        4.50      2.23 o 
  -6   2   1      163.05      154.72      6.98 o 
  -5   2   1      106.92      117.00      5.70 o 
  -4   2   1      496.70      486.95     11.40 o 
  -3   2   1      293.69      312.84      6.22 o 
  -2   2   1     3940.96     3912.75     21.48 o 
  -1   2   1     2309.45     2326.68     24.82 o 
   0   2   1     3197.72     3286.62     44.84 o 
   1   2   1     2336.25     2348.63     18.39 o 
   2   2   1     3965.38     3989.33     23.25 o 
   3   2   1      282.69      304.16      7.43 o 
   4   2   1      495.20      505.15     10.32 o 
   5   2   1      106.70      112.16      5.58 o 
   6   2   1      162.78      160.44      7.26 o 
   7   2   1        8.22        6.63      3.00 o 
   8   2   1        4.14        6.89      3.56 o 
   9   2   1        3.62        0.22      6.47 o 
  -9   3   1        1.09       -1.90      7.76 o 
  -8   3   1        6.38        7.37      3.08 o 
  -7   3   1        6.62        6.86      2.52 o 
  -6   3   1        1.65        2.27      2.03 o 
  -5   3   1      444.78      434.71     10.43 o 
  -4   3   1      304.00      292.96      6.38 o 
  -3   3   1      763.86      760.09      9.72 o 
  -2   3   1      912.54      896.29     11.93 o 
  -1   3   1      490.45      498.73      8.53 o 
   0   3   1     2242.71     2221.97     19.53 o 
   1   3   1      484.64      476.06      7.82 o 
   2   3   1      917.26      869.60      9.51 o 
   3   3   1      755.83      744.10     10.63 o 
   4   3   1      308.60      293.57      7.32 o 
   5   3   1      439.85      447.26     10.45 o 
   6   3   1        2.01        1.50      2.21 o 
   7   3   1        5.86        2.44      2.10 o 
   8   3   1        6.43       -0.11      4.16 o 
   9   3   1        1.04        2.19      5.25 o 
  -8   4   1       13.77       27.13      8.80 o 
  -7   4   1       18.80       19.13      3.07 o 
  -6   4   1       55.36       53.46      4.08 o 
  -5   4   1       43.24       44.67      3.28 o 
  -4   4   1      140.43      131.10      4.58 o 
  -3   4   1      275.29      301.34      8.28 o 
  -2   4   1      453.27      452.11     11.08 o 
  -1   4   1      890.55      888.82     14.73 o 
   0   4   1      212.06      225.65      6.29 o 
   1   4   1      888.23      871.90     14.93 o 
   2   4   1      432.69      423.18      7.28 o 
   3   4   1      285.20      310.81      6.51 o 
   4   4   1      142.82      136.23      4.76 o 
   5   4   1       44.51       47.02      3.03 o 
   6   4   1       52.30       48.12      3.77 o 
   7   4   1       18.85       18.48      2.88 o 
   8   4   1       13.59       14.78     13.44 o 
  -8   5   1       44.07       58.10     11.82 o 
  -7   5   1       29.35       29.05      4.59 o 
  -6   5   1       16.72       18.72      3.24 o 
  -5   5   1       28.77       25.95      3.26 o 
  -4   5   1      128.91      129.70      6.16 o 
  -3   5   1      600.22      659.60     13.62 o 
  -2   5   1     1682.48     1739.73     15.36 o 
  -1   5   1      599.03      637.03     10.44 o 
   0   5   1      367.10      402.42     13.13 o 
   1   5   1      614.27      628.04     10.32 o 
   2   5   1     1662.75     1658.01     26.59 o 
   3   5   1      583.50      638.01     13.48 o 
   4   5   1      126.52      134.33      4.61 o 
   5   5   1       26.81       25.19      2.26 o 
   6   5   1       16.58       17.74      2.55 o 
   7   5   1       30.04       25.52      6.36 o 
   8   5   1       43.59       37.12     21.13 o 
  -8   6   1       75.08       86.60     14.89 o 
  -7   6   1      101.85      102.94     14.42 o 
  -6   6   1       47.09       40.95      8.32 o 
  -5   6   1      214.40      242.59     10.46 o 
  -4   6   1       30.23       28.01      3.65 o 
  -3   6   1       74.75       87.60      5.80 o 
  -2   6   1      908.98      923.99     16.07 o 
  -1   6   1      172.59      193.02      9.08 o 
   0   6   1     1197.70     1234.64     19.24 o 
   1   6   1      172.43      197.29      7.04 o 
   2   6   1      912.60      899.53     15.30 o 
   3   6   1       69.73       82.96      4.57 o 
   4   6   1       28.85       27.57      2.11 o 
   5   6   1      211.24      215.44     14.77 o 
   6   6   1       49.54       48.52      7.57 o 
   7   6   1      104.03      124.53     24.01 o 
   8   6   1       75.88       90.66     15.29 o 
  -8   7   1        4.27        6.99      6.64 o 
  -7   7   1        1.93       -3.85      8.82 o 
  -6   7   1       38.52       52.04     11.50 o 
  -5   7   1       57.07       57.40      6.89 o 
  -4   7   1       19.24       16.34      3.46 o 
  -3   7   1      132.95      130.11      8.63 o 
  -2   7   1       66.51       69.75      4.24 o 
  -1   7   1       12.03        5.79      2.25 o 
   0   7   1      248.46      220.79      8.23 o 
   1   7   1       10.33        6.34      2.19 o 
   2   7   1       64.11       65.78      4.04 o 
   3   7   1      130.32      130.15      5.62 o 
   4   7   1       19.74       16.74      5.14 o 
   5   7   1       54.62       53.62      6.99 o 
   6   7   1       37.62       26.28      9.20 o 
   7   7   1        1.92       -5.76      7.44 o 
   8   7   1        4.45       -0.03      6.97 o 
  -7   8   1        6.34        3.46      9.76 o 
  -6   8   1        9.24       11.73      7.47 o 
  -5   8   1       21.51       10.43      5.00 o 
  -4   8   1        4.16       -3.99     10.61 o 
  -3   8   1       17.41       17.58      2.61 o 
  -2   8   1      177.67      178.49      9.35 o 
  -1   8   1        3.70        2.68      2.37 o 
   0   8   1       47.69       47.34      3.88 o 
   1   8   1        2.86        1.42      2.23 o 
   2   8   1      177.27      177.74      7.24 o 
   3   8   1       17.27       24.27      4.00 o 
   4   8   1        3.70        1.51      1.91 o 
   5   8   1       20.78        8.90      6.59 o 
   6   8   1        8.85        3.40      6.29 o 
   7   8   1        6.57       22.36     10.16 o 
  -7   9   1        0.95       -7.74      7.74 o 
  -6   9   1       10.85        7.42      8.26 o 
  -5   9   1        2.95        6.77      7.42 o 
  -4   9   1       34.77       30.82      6.11 o 
  -3   9   1        4.52        7.15      1.83 o 
  -2   9   1      123.47      133.85      6.63 o 
  -1   9   1        2.02        0.28      2.14 o 
   0   9   1       96.49       95.46      7.24 o 
   1   9   1        1.87        4.07      3.00 o 
   2   9   1      122.94      136.01     10.35 o 
   3   9   1        3.80        2.89      2.49 o 
   4   9   1       34.14       33.67      3.91 o 
   5   9   1        2.73        4.93      3.89 o 
   6   9   1       11.03        7.98      6.47 o 
   7   9   1        0.98        1.83     22.83 o 
  -6  10   1       12.18        3.92     21.07 o 
  -5  10   1       10.17        8.63      8.22 o 
  -4  10   1       72.70       84.65     12.69 o 
  -3  10   1       10.90        8.09      2.21 o 
  -2  10   1       96.65       77.69      6.33 o 
  -1  10   1        7.44        4.34      2.86 o 
   0  10   1       15.72       18.03      3.99 o 
   1  10   1        8.49        3.33      2.91 o 
   2  10   1       99.03       82.10      6.43 o 
   3  10   1       11.88       11.59      2.81 o 
   4  10   1       73.28       81.33     13.00 o 
   5  10   1       10.62        9.79      5.79 o 
   6  10   1       12.12       -1.61      6.74 o 
  -5  11   1       77.61       93.38     14.70 o 
  -4  11   1        3.28       10.55      6.07 o 
  -3  11   1      146.31      143.59      7.72 o 
  -2  11   1       31.36       30.03      4.54 o 
  -1  11   1       47.11       33.94      4.94 o 
   0  11   1      305.12      290.15     13.13 o 
   1  11   1       47.55       37.00      5.34 o 
   2  11   1       32.39       30.23      4.42 o 
   3  11   1      148.27      146.41     10.86 o 
   4  11   1        3.54       -2.40      9.86 o 
   5  11   1       76.17       73.96     13.10 o 
  -4  12   1        2.41       -6.10     13.21 o 
  -3  12   1       28.55       29.26     27.54 o 
  -2  12   1        1.93        6.83      2.85 o 
  -1  12   1       82.13       71.05      7.09 o 
   0  12   1       29.84       31.60      5.34 o 
   1  12   1       83.58       82.79      7.52 o 
   2  12   1        2.19        3.15      2.87 o 
   3  12   1       28.29       28.02     10.17 o 
   4  12   1        2.14        7.88      6.15 o 
  -3  13   1       20.71       11.09      7.12 o 
  -2  13   1       11.31       13.82      6.80 o 
  -1  13   1       19.09       14.71      3.84 o 
   0  13   1       10.79        5.76      3.39 o 
   1  13   1       19.67       17.46      4.12 o 
   2  13   1       11.42        3.60      3.29 o 
   3  13   1       20.51       28.57      9.01 o 
  -1  14   1        0.29       -7.27      7.27 o 
   0  14   1       17.53        9.26      3.39 o 
   1  14   1        0.35       -4.47      4.47 o 
   1   0   2     1676.41     1642.12     33.12 o 
   2   0   2     5942.27     6140.44     30.28 o 
   3   0   2      289.15      319.01      5.76 o 
   4   0   2     1657.61     1747.72     24.94 o 
   5   0   2      126.33      121.30      8.25 o 
   6   0   2        0.01       -1.68      2.42 o 
   7   0   2      100.87       97.36      4.48 o 
   8   0   2        4.30        9.13      3.97 o 
   9   0   2        0.41       -1.42      4.96 o 
  -9   1   2        3.20       12.37      4.71 o 
  -8   1   2       57.96       50.32      6.31 o 
  -7   1   2       20.34       16.83      4.26 o 
  -6   1   2       35.14       33.69      2.27 o 
  -5   1   2       14.06       16.28      2.14 o 
  -4   1   2     3088.34     3142.34     23.47 o 
  -3   1   2      275.91      297.45      6.70 o 
  -2   1   2     7331.11     7188.01     38.81 o 
  -1   1   2     6990.73     7041.50     46.00 o 
   1   1   2     6996.79     6671.58     74.15 o 
   2   1   2     7324.32     7244.52     56.75 o 
   3   1   2      277.87      309.09      7.31 o 
   4   1   2     3114.79     3217.45     34.13 o 
   5   1   2       14.08       10.44      2.79 o 
   6   1   2       34.45       31.16      4.16 o 
   7   1   2       20.14       17.90      3.31 o 
   8   1   2       59.83       62.99      6.85 o 
   9   1   2        3.19       -1.19      4.21 o 
  -9   2   2        7.25       19.54      7.82 o 
  -8   2   2        5.13       -0.80      3.30 o 
  -7   2   2       83.75       76.85      5.28 o 
  -6   2   2      184.32      178.05      6.47 o 
  -5   2   2      287.74      292.01      7.30 o 
  -4   2   2      192.61      202.27      6.16 o 
  -3   2   2     1052.96     1008.43     10.23 o 
  -2   2   2     1211.09     1187.23     13.52 o 
  -1   2   2     2921.62     2971.44     21.97 o 
   0   2   2       10.58       10.09      2.41 o 
   1   2   2     2869.62     2855.90     18.30 o 
   2   2   2     1222.09     1179.01     11.93 o 
   3   2   2     1052.74     1028.24     17.35 o 
   4   2   2      193.40      200.46      6.67 o 
   5   2   2      287.21      302.04      9.16 o 
   6   2   2      185.93      197.04      9.20 o 
   7   2   2       85.03       92.48      6.24 o 
   8   2   2        5.12        5.22      3.02 o 
   9   2   2        7.00        9.35      9.79 o 
  -8   3   2       31.24       28.59      6.27 o 
  -7   3   2       20.06        9.80      2.87 o 
  -6   3   2        0.29        0.10      2.44 o 
  -5   3   2       92.46      101.00      4.46 o 
  -4   3   2     1267.84     1297.08     14.84 o 
  -3   3   2      231.78      233.44      6.60 o 
  -2   3   2      476.37      460.75     11.34 o 
  -1   3   2       21.98       22.88      2.54 o 
   0   3   2     1942.97     1877.21     22.03 o 
   1   3   2       23.53       21.94      1.92 o 
   2   3   2      475.26      463.21     10.06 o 
   3   3   2      233.00      242.00      7.26 o 
   4   3   2     1246.02     1249.61     14.94 o 
   5   3   2       93.61       96.99      5.17 o 
   6   3   2        0.31        0.73      1.96 o 
   7   3   2       20.11       23.04      3.52 o 
   8   3   2       30.21       26.60      5.91 o 
  -8   4   2       35.66       30.70      9.87 o 
  -7   4   2       13.89        8.33      2.81 o 
  -6   4   2      130.95      122.87      5.91 o 
  -5   4   2       10.12        7.33      1.66 o 
  -4   4   2       10.99        7.96      1.91 o 
  -3   4   2      961.66      962.49     14.91 o 
  -2   4   2      504.42      541.22     16.56 o 
  -1   4   2      422.79      439.45      9.47 o 
   0   4   2       24.66       26.96      2.63 o 
   1   4   2      407.60      400.82      9.07 o 
   2   4   2      500.51      510.91     12.54 o 
   3   4   2      955.84      933.21     13.05 o 
   4   4   2       11.26       13.64      2.09 o 
   5   4   2        8.51        6.90      2.88 o 
   6   4   2      130.61      118.98      5.19 o 
   7   4   2       13.39       12.78      3.04 o 
   8   4   2       35.43       35.48     10.13 o 
  -8   5   2        2.67       -8.44      8.44 o 
  -7   5   2      102.66       92.96      8.51 o 
  -6   5   2       46.08       50.01      4.10 o 
  -5   5   2      209.35      207.71      6.25 o 
  -4   5   2      161.70      151.80      6.84 o 
  -3   5   2      103.84      107.35      6.30 o 
  -2   5   2      530.12      539.27     11.50 o 
  -1   5   2      118.96      128.49      5.43 o 
   0   5   2      278.05      236.24      8.36 o 
   1   5   2      116.35      124.84      5.30 o 
   2   5   2      529.82      527.46      7.73 o 
   3   5   2      108.17      105.65      4.50 o 
   4   5   2      160.76      157.50      5.55 o 
   5   5   2      211.13      226.45      8.14 o 
   6   5   2       46.08       52.13      4.49 o 
   7   5   2      101.19      113.74      9.29 o 
   8   5   2        3.08       22.39     11.85 o 
  -8   6   2       21.97       21.04      8.41 o 
  -7   6   2        0.46       -8.41      8.41 o 
  -6   6   2       13.71        4.52      5.22 o 
  -5   6   2       76.45       83.74      5.46 o 
  -4   6   2       46.60       49.40      4.58 o 
  -3   6   2      102.09      111.81      7.51 o 
  -2   6   2       73.90       85.75      4.02 o 
  -1   6   2      113.67      110.58      5.49 o 
   0   6   2        0.01        0.81      1.96 o 
   1   6   2      123.74      124.46      5.80 o 
   2   6   2       70.25       75.43      3.70 o 
   3   6   2      108.89      117.27      4.96 o 
   4   6   2       47.02       47.85      3.52 o 
   5   6   2       73.73       76.52      4.22 o 
   6   6   2       13.94       12.98      2.08 o 
   7   6   2        0.42       -5.04      7.67 o 
   8   6   2       21.89       23.97      9.26 o 
  -7   7   2       44.82       36.28     10.88 o 
  -6   7   2       12.71       10.22      7.51 o 
  -5   7   2      104.75      116.58      7.83 o 
  -4   7   2      371.67      396.06     15.25 o 
  -3   7   2      169.25      155.28     10.77 o 
  -2   7   2      135.60      136.78      5.83 o 
  -1   7   2      226.66      234.95      8.47 o 
   0   7   2      569.02      543.06     12.91 o 
   1   7   2      229.14      233.37      7.80 o 
   2   7   2      134.98      136.42      5.21 o 
   3   7   2      170.37      163.90      6.63 o 
   4   7   2      375.56      398.49     14.36 o 
   5   7   2      106.27      108.96      5.15 o 
   6   7   2       12.48        9.21      6.87 o 
   7   7   2       44.11       61.71     12.57 o 
  -7   8   2        2.43        3.94      9.74 o 
  -6   8   2       34.85       45.50     10.95 o 
  -5   8   2       11.06       -1.03      3.24 o 
  -4   8   2       96.24       85.69     10.76 o 
  -3   8   2      110.91      110.50     10.04 o 
  -2   8   2      171.95      177.40      7.03 o 
  -1   8   2       60.07       56.88      4.07 o 
   0   8   2      261.60      250.94      8.28 o 
   1   8   2       56.43       57.54      4.19 o 
   2   8   2      172.74      177.84      6.33 o 
   3   8   2      107.96      100.95      5.48 o 
   4   8   2       96.18      105.60      5.36 o 
   5   8   2       11.86       11.12      4.72 o 
   6   8   2       35.56       40.46     10.22 o 
   7   8   2        2.23        6.84     12.21 o 
  -7   9   2        1.67        2.91      8.58 o 
  -6   9   2       26.66       16.75     15.41 o 
  -5   9   2       22.60       16.23      7.59 o 
  -4   9   2      179.01      184.13     11.13 o 
  -3   9   2       24.61       28.03      2.46 o 
  -2   9   2      105.27      100.05      6.28 o 
  -1   9   2       17.61       14.78      3.23 o 
   0   9   2       88.24       87.38      6.99 o 
   1   9   2       18.87       20.23      3.37 o 
   2   9   2      105.60      100.62      5.77 o 
   3   9   2       23.48       23.61      3.44 o 
   4   9   2      177.58      209.81      7.70 o 
   5   9   2       22.69       16.72     14.04 o 
   6   9   2       26.83       34.42     15.92 o 
   7   9   2        1.50        6.25      6.76 o 
  -6  10   2       17.37       18.99      8.10 o 
  -5  10   2        6.90        3.41      5.74 o 
  -4  10   2       70.37       64.45     14.02 o 
  -3  10   2       48.46       55.46      3.99 o 
  -2  10   2      290.41      322.85     11.61 o 
  -1  10   2       59.97       60.93      6.04 o 
   0  10   2        2.17        0.76      2.81 o 
   1  10   2       62.29       58.06      5.41 o 
   2  10   2      286.04      309.13     11.84 o 
   3  10   2       48.14       14.42     12.76 o 
   4  10   2       70.91       60.78     11.80 o 
   5  10   2        7.27       -6.53      6.53 o 
   6  10   2       17.83       13.27      7.34 o 
  -5  11   2       11.19        1.49      6.14 o 
  -4  11   2        8.01        2.95     12.75 o 
  -3  11   2       30.19       18.81      7.71 o 
  -2  11   2       22.99       21.93      3.79 o 
  -1  11   2       13.51       19.41      3.82 o 
   0  11   2       37.19       36.71      4.93 o 
   1  11   2       12.42        9.45      4.04 o 
   2  11   2       22.89       26.50      4.44 o 
   3  11   2       31.67       33.66      5.94 o 
   4  11   2        7.39        4.22      5.88 o 
   5  11   2       11.37       10.30      7.70 o 
  -4  12   2        5.10       12.29      7.39 o 
  -3  12   2       23.79       17.32      7.30 o 
  -2  12   2       64.54       75.68      6.92 o 
  -1  12   2       65.49       62.97      6.83 o 
   0  12   2        7.23        5.84      3.37 o 
   1  12   2       64.07       54.15      6.18 o 
   2  12   2       64.05       62.77      6.27 o 
   3  12   2       23.14       28.53      8.54 o 
   4  12   2        5.21        0.06      9.13 o 
  -3  13   2        0.25       -0.41      9.35 o 
  -2  13   2        2.28       -4.42      8.16 o 
  -1  13   2        3.17        9.62      3.93 o 
   0  13   2       10.35       10.55      3.45 o 
   1  13   2        3.00        7.84      3.11 o 
   2  13   2        2.27       -3.94      3.94 o 
   3  13   2        0.34        1.74      9.77 o 
  -1  14   2        7.02        7.96      3.97 o 
   0  14   2        0.08        3.31      3.52 o 
   1  14   2        6.86       -0.12      8.08 o 
   1   0   3      147.61      143.08      5.91 o 
   2   0   3     5019.63     4880.96     54.21 o 
   3   0   3      283.08      298.71      7.67 o 
   4   0   3      212.26      190.86      6.83 o 
   5   0   3      328.10      344.37     13.63 o 
   6   0   3      295.86      284.54     11.97 o 
   7   0   3        4.29       -0.64      1.99 o 
   8   0   3        3.12        2.88      4.51 o 
   9   0   3        0.04        4.81      3.29 o 
  -9   1   3       27.44       25.23      6.73 o 
  -8   1   3        5.21        2.47      4.41 o 
  -7   1   3       82.84       94.58      4.66 o 
  -6   1   3       44.69       42.44      3.23 o 
  -5   1   3        5.21        2.65      1.81 o 
  -4   1   3      321.17      306.53      7.01 o 
  -3   1   3      357.50      364.34      6.81 o 
  -2   1   3     2403.20     2363.59     30.42 o 
  -1   1   3     2234.82     2289.59     19.52 o 
   0   1   3      938.64      933.50     12.92 o 
   1   1   3     2239.01     2286.71     20.48 o 
   2   1   3     2418.14     2399.25     22.31 o 
   3   1   3      362.59      384.95      8.78 o 
   4   1   3      318.63      307.93      8.56 o 
   5   1   3        6.07        7.57      3.65 o 
   6   1   3       41.88       39.44      4.97 o 
   7   1   3       83.77       97.27      6.49 o 
   8   1   3        5.22        6.66      3.82 o 
   9   1   3       27.68       30.79      6.91 o 
  -8   2   3        1.83        2.21      3.36 o 
  -7   2   3       83.11       81.38      4.09 o 
  -6   2   3      308.12      306.13      8.72 o 
  -5   2   3       47.01       45.62      3.44 o 
  -4   2   3      831.69      776.25     13.70 o 
  -3   2   3      139.06      147.60      5.72 o 
  -2   2   3      160.44      148.41      5.44 o 
  -1   2   3      676.46      695.33     12.75 o 
   0   2   3        0.24        2.21      1.94 o 
   1   2   3      665.93      649.22     10.07 o 
   2   2   3      168.06      164.47      4.29 o 
   3   2   3      136.07      143.78      5.50 o 
   4   2   3      828.45      775.66     15.84 o 
   5   2   3       47.01       37.53      7.38 o 
   6   2   3      312.24      298.23     13.59 o 
   7   2   3       82.59       91.25      6.20 o 
   8   2   3        1.83       -3.68      3.68 o 
  -8   3   3       27.85       16.79      5.41 o 
  -7   3   3       56.37       54.77      5.82 o 
  -6   3   3       68.73       67.67      4.37 o 
  -5   3   3       29.17       24.34      2.74 o 
  -4   3   3      877.97      851.75     11.10 o 
  -3   3   3      184.33      193.66      8.47 o 
  -2   3   3      597.45      546.11     13.63 o 
  -1   3   3      213.49      219.93      7.62 o 
   0   3   3       53.12       58.64      3.95 o 
   1   3   3      225.50      224.64      5.82 o 
   2   3   3      613.72      569.98      7.24 o 
   3   3   3      176.32      177.81      4.32 o 
   4   3   3      883.26      864.90     14.30 o 
   5   3   3       30.68       26.77      3.08 o 
   6   3   3       71.30       68.77      5.67 o 
   7   3   3       55.11       54.95      5.66 o 
   8   3   3       27.81       29.10      6.32 o 
  -8   4   3       33.88       37.08      9.63 o 
  -7   4   3       84.83       71.69      8.00 o 
  -6   4   3      250.20      241.40      7.86 o 
  -5   4   3      288.89      282.79      7.46 o 
  -4   4   3      275.21      272.94      7.88 o 
  -3   4   3      283.90      296.56      9.11 o 
  -2   4   3      225.76      227.23      7.38 o 
  -1   4   3      141.90      143.53      6.03 o 
   0   4   3      196.82      209.81      6.77 o 
   1   4   3      134.79      135.08      4.96 o 
   2   4   3      212.21      207.72      4.50 o 
   3   4   3      295.67      297.67      8.02 o 
   4   4   3      269.94      264.21      8.94 o 
   5   4   3      293.71      304.80     10.68 o 
   6   4   3      245.56      219.77      7.55 o 
   7   4   3       83.38       78.41      6.47 o 
   8   4   3       34.11       40.92     10.13 o 
  -8   5   3        9.16       -2.31      7.70 o 
  -7   5   3       59.44       66.72      8.05 o 
  -6   5   3       80.82       81.21      5.70 o 
  -5   5   3      101.29      103.80      4.89 o 
  -4   5   3       38.89       41.85      3.52 o 
  -3   5   3       83.07       87.54      6.54 o 
  -2   5   3      563.50      579.61     13.12 o 
  -1   5   3      169.58      159.16      6.28 o 
   0   5   3       18.42       16.78      2.66 o 
   1   5   3      171.96      158.43      5.80 o 
   2   5   3      565.62      586.82     14.70 o 
   3   5   3       88.49       93.08      4.89 o 
   4   5   3       36.90       42.06      3.41 o 
   5   5   3      104.38      101.83      6.09 o 
   6   5   3       79.10       80.10      5.91 o 
   7   5   3       57.64       58.27     11.37 o 
   8   5   3        8.98        8.81      7.26 o 
  -8   6   3        0.00       -7.16      7.16 o 
  -7   6   3       56.90       68.30     12.12 o 
  -6   6   3      139.03      142.22      9.21 o 
  -5   6   3      271.93      292.25     10.41 o 
  -4   6   3      323.68      309.54     11.62 o 
  -3   6   3      385.52      389.65     13.08 o 
  -2   6   3      306.06      308.07      8.15 o 
  -1   6   3       14.26       10.72      2.40 o 
   0   6   3        7.36        9.22      2.39 o 
   1   6   3       14.49        8.89      2.81 o 
   2   6   3      309.87      313.05      7.79 o 
   3   6   3      384.28      375.32     10.10 o 
   4   6   3      317.62      317.60      9.46 o 
   5   6   3      269.64      269.71     10.34 o 
   6   6   3      140.47      147.91      9.38 o 
   7   6   3       55.36       51.20     11.77 o 
   8   6   3        0.01       -6.32     12.77 o 
  -7   7   3       65.64       75.18     16.26 o 
  -6   7   3      234.47      271.02     15.05 o 
  -5   7   3      105.90      109.75      7.64 o 
  -4   7   3      178.70      179.89     14.46 o 
  -3   7   3      259.08      251.36     13.72 o 
  -2   7   3      566.85      585.63     12.30 o 
  -1   7   3      320.34      329.66      9.55 o 
   0   7   3      401.23      409.10     11.56 o 
   1   7   3      321.79      325.66      9.42 o 
   2   7   3      571.59      590.15     10.46 o 
   3   7   3      266.93      256.75      8.83 o 
   4   7   3      182.02      186.39      8.03 o 
   5   7   3      103.45      102.10      6.36 o 
   6   7   3      236.19      260.57     22.50 o 
   7   7   3       66.11       78.67     17.83 o 
  -7   8   3       18.31       21.34     10.12 o 
  -6   8   3        5.27        3.66      5.07 o 
  -5   8   3       17.72       13.99      3.60 o 
  -4   8   3       50.82       44.00      7.46 o 
  -3   8   3        3.74        7.00      4.53 o 
  -2   8   3       16.95       16.12      2.89 o 
  -1   8   3        0.64       -1.10      2.27 o 
   0   8   3      534.89      538.90     12.28 o 
   1   8   3        0.62       -0.28      2.54 o 
   2   8   3       17.63       15.05      2.44 o 
   3   8   3        4.43        2.57      2.27 o 
   4   8   3       51.90       47.18      4.23 o 
   5   8   3       18.94       18.99      2.80 o 
   6   8   3        4.89        3.35      7.21 o 
   7   8   3       18.77       10.42      7.26 o 
  -6   9   3       36.05       40.37     10.40 o 
  -5   9   3       14.64       13.88      5.02 o 
  -4   9   3       66.19       64.30      7.04 o 
  -3   9   3       50.39       50.68      4.05 o 
  -2   9   3       71.41       70.17      5.45 o 
  -1   9   3       38.58       36.62      4.43 o 
   0   9   3      170.51      159.20      8.42 o 
   1   9   3       40.69       39.74      4.54 o 
   2   9   3       67.62       64.91      5.24 o 
   3   9   3       51.92       47.88      5.24 o 
   4   9   3       68.40       74.80      5.39 o 
   5   9   3       14.10       25.86      9.24 o 
   6   9   3       36.16       41.31     11.07 o 
  -6  10   3       11.99       -2.56      7.46 o 
  -5  10   3        5.34        8.40      5.00 o 
  -4  10   3      160.00      155.53     13.53 o 
  -3  10   3       12.64       14.28      3.44 o 
  -2  10   3      307.37      289.49     12.11 o 
  -1  10   3       45.63       39.91      5.30 o 
   0  10   3        9.41        5.38      3.20 o 
   1  10   3       43.12       38.44      4.85 o 
   2  10   3      303.22      305.69     11.21 o 
   3  10   3       13.69       12.30      4.18 o 
   4  10   3      159.11      167.48     18.09 o 
   5  10   3        4.90       15.86      7.75 o 
   6  10   3       12.00        6.02      6.15 o 
  -5  11   3        7.81       -3.64      6.39 o 
  -4  11   3       57.63       55.71      8.72 o 
  -3  11   3        6.62        4.97      4.82 o 
  -2  11   3       37.26       42.45      5.25 o 
  -1  11   3       61.71       65.73      6.80 o 
   0  11   3       80.88       94.35      8.10 o 
   1  11   3       63.25       68.92      6.27 o 
   2  11   3       38.71       48.89      4.73 o 
   3  11   3        6.61        9.28      8.44 o 
   4  11   3       56.88       54.82     11.04 o 
   5  11   3        7.53       17.43      7.70 o 
  -4  12   3       19.22       12.84      9.45 o 
  -3  12   3        2.87        7.20      4.82 o 
  -2  12   3       11.86        6.17      2.56 o 
  -1  12   3       17.35       21.57      4.30 o 
   0  12   3       11.80        6.36      3.71 o 
   1  12   3       16.69       11.90      3.90 o 
   2  12   3       11.66        4.83     12.18 o 
   3  12   3        2.81       15.44      7.58 o 
   4  12   3       18.99       29.89      9.44 o 
  -3  13   3        3.86        7.82     13.94 o 
  -2  13   3        8.26        4.68      3.39 o 
  -1  13   3        4.84        8.04      5.20 o 
   0  13   3        0.82       -3.26      4.97 o 
   1  13   3        5.11       -0.60      5.40 o 
   2  13   3        8.64        9.70      5.01 o 
   3  13   3        4.07       -3.39     13.59 o 
   0  14   3        0.50       -3.79      3.79 o 
   0   0   4     2595.43     2489.02     48.07 o 
   1   0   4      833.25      813.07     15.14 o 
   2   0   4       32.40       30.99      3.20 o 
   3   0   4       19.55       19.53      2.65 o 
   4   0   4      498.50      486.72     11.84 o 
   5   0   4      133.16      124.52      6.27 o 
   6   0   4        4.51       10.08      3.38 o 
   7   0   4        8.54        6.41      2.85 o 
   8   0   4        6.66        4.08      3.87 o 
  -8   1   4        8.88        8.30      4.48 o 
  -7   1   4        5.71       11.32      3.26 o 
  -6   1   4       36.25       24.33      3.58 o 
  -5   1   4       17.98       16.74      1.87 o 
  -4   1   4       95.81       90.97      4.39 o 
  -3   1   4     1264.94     1273.43     14.38 o 
  -2   1   4       16.53       15.16      2.70 o 
  -1   1   4       44.44       45.57      4.41 o 
   0   1   4      176.45      168.32      6.50 o 
   1   1   4       34.80       37.76      3.31 o 
   2   1   4       16.76       17.37      2.35 o 
   3   1   4     1229.37     1215.19     16.82 o 
   4   1   4       94.07       84.12      5.40 o 
   5   1   4       21.64       22.95      4.01 o 
   6   1   4       35.81       31.36      4.79 o 
   7   1   4        5.03        3.41      5.13 o 
   8   1   4        8.99        6.70      3.85 o 
  -8   2   4       16.11       15.17      4.36 o 
  -7   2   4        1.39        0.56      2.56 o 
  -6   2   4       59.84       59.87      4.54 o 
  -5   2   4      284.88      303.18      8.66 o 
  -4   2   4      825.13      783.59     11.50 o 
  -3   2   4     1248.51     1335.33     18.46 o 
  -2   2   4      113.79      117.37      6.88 o 
  -1   2   4      512.62      579.89     13.42 o 
   0   2   4     8923.36     8676.77     89.96 o 
   1   2   4      506.19      553.84      9.36 o 
   2   2   4      113.34      122.04      4.56 o 
   3   2   4     1241.84     1349.04     15.46 o 
   4   2   4      837.85      780.93     32.50 o 
   5   2   4      284.59      297.96     10.46 o 
   6   2   4       58.98       62.22      5.91 o 
   7   2   4        1.43       -1.46      2.72 o 
   8   2   4       14.83       13.75      7.39 o 
  -8   3   4       33.06       39.72      7.33 o 
  -7   3   4       40.83       41.28      4.18 o 
  -6   3   4       26.88       26.95      3.34 o 
  -5   3   4      290.12      294.33      8.97 o 
  -4   3   4       35.65       40.47      3.55 o 
  -3   3   4      772.27      783.73     18.21 o 
  -2   3   4      697.13      765.75     13.69 o 
  -1   3   4      419.94      373.02     11.24 o 
   0   3   4      109.04      103.34      5.50 o 
   1   3   4      422.55      365.41      8.94 o 
   2   3   4      699.03      739.43      9.61 o 
   3   3   4      794.22      802.08     11.36 o 
   4   3   4       34.72       41.22      2.95 o 
   5   3   4      285.19      281.26      8.22 o 
   6   3   4       26.32       24.18      4.51 o 
   7   3   4       41.09       46.41      4.72 o 
   8   3   4       33.34       33.89     14.50 o 
  -8   4   4        9.96        7.59      4.95 o 
  -7   4   4       43.84       38.20      5.95 o 
  -6   4   4       31.92       31.92      3.30 o 
  -5   4   4       11.82       10.82      1.59 o 
  -4   4   4      388.97      403.92     10.33 o 
  -3   4   4      336.29      368.23     13.12 o 
  -2   4   4      431.88      469.41     12.42 o 
  -1   4   4      725.59      761.36     17.10 o 
   0   4   4      816.73      763.50     13.63 o 
   1   4   4      731.07      757.42     12.34 o 
   2   4   4      430.67      438.87      7.56 o 
   3   4   4      329.39      357.80      6.30 o 
   4   4   4      378.95      376.32     11.39 o 
   5   4   4       11.46        7.13      3.44 o 
   6   4   4       31.97       29.84      2.93 o 
   7   4   4       44.77       52.13     10.89 o 
   8   4   4       10.74        4.75      4.30 o 
  -8   5   4        9.33       -6.53      9.68 o 
  -7   5   4       38.38       34.73      6.74 o 
  -6   5   4       28.43       30.94      4.21 o 
  -5   5   4       38.22       41.21      4.62 o 
  -4   5   4      234.66      250.50      9.45 o 
  -3   5   4      304.84      324.68     17.76 o 
  -2   5   4       47.96       51.01      4.26 o 
  -1   5   4      179.82      178.36      7.79 o 
   0   5   4       67.45       68.62      4.68 o 
   1   5   4      185.36      183.66      6.56 o 
   2   5   4       43.89       42.71      3.29 o 
   3   5   4      302.71      301.50      6.64 o 
   4   5   4      236.12      238.52      9.32 o 
   5   5   4       37.65       34.41      4.78 o 
   6   5   4       27.17       15.91      3.79 o 
   7   5   4       38.32       25.86      9.02 o 
   8   5   4        9.42       10.10      7.02 o 
  -8   6   4       14.19       19.73      8.56 o 
  -7   6   4        3.05       -0.06      7.23 o 
  -6   6   4        5.75        5.38      4.10 o 
  -5   6   4       65.33       67.61      7.18 o 
  -4   6   4      293.37      301.27     13.04 o 
  -3   6   4       78.09       65.82      5.49 o 
  -2   6   4       12.66        9.82      2.31 o 
  -1   6   4       29.53       23.23      3.22 o 
   0   6   4     1347.84     1332.87     32.20 o 
   1   6   4       31.87       25.16      3.81 o 
   2   6   4       12.81       11.62      2.93 o 
   3   6   4       76.44       71.91      5.36 o 
   4   6   4      296.94      322.97     11.02 o 
   5   6   4       64.43       58.38      5.13 o 
   6   6   4        5.82        4.43      4.17 o 
   7   6   4        3.15        8.66      8.89 o 
   8   6   4       13.99       17.22      8.40 o 
  -7   7   4       14.22       10.08      8.46 o 
  -6   7   4       10.57        7.76      5.55 o 
  -5   7   4        9.57       10.48      3.51 o 
  -4   7   4       14.82        3.00      6.09 o 
  -3   7   4      155.55      181.55     19.73 o 
  -2   7   4      105.61      103.89      5.55 o 
  -1   7   4       95.07       79.21      5.05 o 
   0   7   4      123.94      128.02      6.93 o 
   1   7   4       90.12       77.03      5.78 o 
   2   7   4      100.90       98.38      5.32 o 
   3   7   4      151.69      145.73      8.05 o 
   4   7   4       15.11       11.80      2.92 o 
   5   7   4       10.57       16.38      3.07 o 
   6   7   4       10.62       21.54      8.73 o 
   7   7   4       14.45       16.95      8.12 o 
  -7   8   4        4.03        8.90      8.09 o 
  -6   8   4       28.78       29.87      6.35 o 
  -5   8   4       56.53       57.39      6.20 o 
  -4   8   4      338.24      359.88     33.05 o 
  -3   8   4       87.95       92.91      6.93 o 
  -2   8   4      131.14      131.88      7.02 o 
  -1   8   4      189.51      187.82      8.00 o 
   0   8   4      594.22      611.26     14.37 o 
   1   8   4      189.78      192.79      8.12 o 
   2   8   4      130.83      119.47      6.21 o 
   3   8   4       84.25       79.06      6.02 o 
   4   8   4      339.43      371.50     13.08 o 
   5   8   4       55.34       49.24      6.74 o 
   6   8   4       28.62       52.40     11.07 o 
   7   8   4        4.33        9.63      9.73 o 
  -6   9   4       69.79       75.67      9.83 o 
  -5   9   4       68.72       69.34     10.77 o 
  -4   9   4      179.22      202.38     13.51 o 
  -3   9   4       50.32       49.75      4.18 o 
  -2   9   4      459.90      456.94     14.61 o 
  -1   9   4       95.13       85.76      7.25 o 
   0   9   4        7.76        5.03      3.22 o 
   1   9   4       99.68       88.80      6.56 o 
   2   9   4      464.77      460.68     12.70 o 
   3   9   4       52.16       45.57      7.28 o 
   4   9   4      179.19      194.96     15.72 o 
   5   9   4       68.48       72.66     13.01 o 
   6   9   4       68.86       95.86     14.85 o 
  -6  10   4       14.20       12.57      8.39 o 
  -5  10   4        2.41        1.73      5.11 o 
  -4  10   4       54.57       47.40     10.76 o 
  -3  10   4       22.02       18.39      5.42 o 
  -2  10   4      103.57      110.35      7.82 o 
  -1  10   4       24.25       17.15      4.12 o 
   0  10   4       80.17       68.29      7.02 o 
   1  10   4       25.87       20.56      4.06 o 
   2  10   4      103.61      111.17      6.49 o 
   3  10   4       20.76       18.13      4.46 o 
   4  10   4       55.03       73.82     10.57 o 
   5  10   4        2.21       -1.90      6.43 o 
   6  10   4       14.22       12.93      7.72 o 
  -5  11   4        1.89        5.85      5.27 o 
  -4  11   4       12.94       17.01      6.53 o 
  -3  11   4       11.54       17.58      7.58 o 
  -2  11   4       34.75       38.92      5.18 o 
  -1  11   4       63.33       66.75      7.01 o 
   0  11   4        0.94       -0.49      3.70 o 
   1  11   4       65.21       68.76      7.12 o 
   2  11   4       33.63       31.43      4.51 o 
   3  11   4       11.43       14.80      7.26 o 
   4  11   4       13.20       12.03     10.20 o 
   5  11   4        2.00        1.40      6.01 o 
  -4  12   4       33.52       24.22      7.39 o 
  -3  12   4        3.13        6.32      5.80 o 
  -2  12   4        9.45        6.30      4.21 o 
  -1  12   4       12.73       14.54      4.02 o 
   0  12   4        1.09       -3.72      3.72 o 
   1  12   4       12.06       13.36      3.91 o 
   2  12   4        9.41       12.07      5.77 o 
   3  12   4        3.49       -3.40      5.34 o 
   4  12   4       34.36       27.05      9.43 o 
  -3  13   4        7.97       -9.42      9.42 o 
  -2  13   4       12.46        6.98      3.55 o 
  -1  13   4       12.86       13.73      4.12 o 
   0  13   4        1.40       -0.39      4.61 o 
   1  13   4       13.11        6.11      4.42 o 
   2  13   4       13.13        6.97     13.87 o 
   3  13   4        8.20       11.85      8.65 o 
   1   0   5      263.52      249.75      7.63 o 
   2   0   5      563.64      459.33     10.35 o 
   3   0   5       27.82       15.35      2.84 o 
   4   0   5        1.25        0.70      1.99 o 
   5   0   5       23.10       23.70      3.33 o 
   6   0   5       12.88       15.00      2.55 o 
   7   0   5        0.28       -2.53      3.35 o 
   8   0   5        7.60        3.50      5.51 o 
  -8   1   5        2.18        5.19      3.59 o 
  -7   1   5       43.92       38.31      5.05 o 
  -6   1   5       34.00       28.06      4.94 o 
  -5   1   5       35.52       31.89      3.10 o 
  -4   1   5       99.79      102.87      4.88 o 
  -3   1   5      161.57      165.56      5.89 o 
  -2   1   5      825.98      879.53     16.03 o 
  -1   1   5     1223.22     1166.83     25.29 o 
   0   1   5      132.38      124.34      6.30 o 
   1   1   5     1218.30     1179.45     16.20 o 
   2   1   5      832.14      898.78     14.44 o 
   3   1   5      164.14      173.10      6.76 o 
   4   1   5       98.23       99.89      6.29 o 
   5   1   5       34.63       16.60      7.26 o 
   6   1   5       33.73       31.97      3.78 o 
   7   1   5       44.57       41.62      7.20 o 
   8   1   5        2.22       -0.50      4.05 o 
  -8   2   5        2.43        4.81      4.11 o 
  -7   2   5       19.49       16.60      3.65 o 
  -6   2   5       75.51       70.43      5.61 o 
  -5   2   5      269.01      269.56      7.03 o 
  -4   2   5      150.89      139.58      5.27 o 
  -3   2   5      793.68      762.78     15.19 o 
  -2   2   5     1373.81     1307.60     23.59 o 
  -1   2   5     1394.88     1511.24     37.86 o 
   0   2   5        0.00        0.31      2.21 o 
   1   2   5     1399.55     1509.49     28.77 o 
   2   2   5     1377.60     1318.18     16.84 o 
   3   2   5      778.05      748.41     13.57 o 
   4   2   5      151.76      146.18      6.56 o 
   5   2   5      269.24      280.56     10.89 o 
   6   2   5       75.13       74.70      5.64 o 
   7   2   5       18.95       21.79      5.28 o 
   8   2   5        2.35       -1.55      5.52 o 
  -8   3   5      102.90      106.68     11.21 o 
  -7   3   5       28.37       33.91      4.50 o 
  -6   3   5       95.22       86.37      6.06 o 
  -5   3   5      371.66      389.15      8.79 o 
  -4   3   5       75.91       71.59      4.49 o 
  -3   3   5       31.46       30.29      4.68 o 
  -2   3   5     1843.50     1979.74     35.75 o 
  -1   3   5     1877.86     1995.49     51.55 o 
   0   3   5       82.00       75.90      5.30 o 
   1   3   5     1857.00     1895.46     30.58 o 
   2   3   5     1825.00     1916.69     27.08 o 
   3   3   5       32.54       32.45      2.82 o 
   4   3   5       78.03       79.52      4.72 o 
   5   3   5      365.21      384.56     10.42 o 
   6   3   5       94.24       91.02      5.12 o 
   7   3   5       30.01       30.79      5.53 o 
   8   3   5      102.41      123.14     16.36 o 
  -8   4   5       15.02       14.26      5.27 o 
  -7   4   5       80.52       82.55      7.70 o 
  -6   4   5       86.94       92.70      5.80 o 
  -5   4   5       92.47       93.84      4.66 o 
  -4   4   5        3.05        3.57      2.65 o 
  -3   4   5      162.04      149.21      9.17 o 
  -2   4   5      988.17      980.10     17.75 o 
  -1   4   5      325.06      338.28     10.84 o 
   0   4   5      423.06      432.88     11.03 o 
   1   4   5      330.96      358.31      9.26 o 
   2   4   5      990.33      936.80     12.98 o 
   3   4   5      162.09      146.56      5.39 o 
   4   4   5        3.54        3.07      1.35 o 
   5   4   5       92.86       89.26      4.87 o 
   6   4   5       89.02       98.73      4.24 o 
   7   4   5       81.76       93.95     14.10 o 
   8   4   5       14.94       18.70      8.88 o 
  -8   5   5        1.52        6.41     10.59 o 
  -7   5   5       11.41        6.81      5.41 o 
  -6   5   5       14.99       15.81      4.49 o 
  -5   5   5       18.19       16.89      3.20 o 
  -4   5   5      102.28      101.61     10.07 o 
  -3   5   5       73.28       68.79      7.10 o 
  -2   5   5      298.92      291.39     10.23 o 
  -1   5   5      700.72      670.79     15.72 o 
   0   5   5      283.50      275.92      9.30 o 
   1   5   5      698.33      644.27     13.97 o 
   2   5   5      296.12      296.41      8.05 o 
   3   5   5       69.41       70.79      3.70 o 
   4   5   5      103.41       92.29      4.46 o 
   5   5   5       19.39       23.11      4.62 o 
   6   5   5       15.72       15.31      4.67 o 
   7   5   5       11.59       22.85      8.94 o 
   8   5   5        1.43       -8.46      8.46 o 
  -7   6   5        0.99        2.66      3.48 o 
  -6   6   5        8.29        5.71      4.27 o 
  -5   6   5      104.36      104.49      8.88 o 
  -4   6   5        7.22        4.71      2.80 o 
  -3   6   5       13.70       14.16      5.49 o 
  -2   6   5       65.04       61.24      4.36 o 
  -1   6   5       58.05       60.14      4.80 o 
   0   6   5       78.66       83.93      5.71 o 
   1   6   5       53.87       53.54      4.29 o 
   2   6   5       62.83       59.35      4.29 o 
   3   6   5       14.30       13.13      1.69 o 
   4   6   5        7.66        5.01      3.30 o 
   5   6   5      104.72      104.82      8.50 o 
   6   6   5        9.33        9.19      4.90 o 
   7   6   5        1.11        9.32      7.11 o 
  -7   7   5        6.88        8.15      8.29 o 
  -6   7   5       38.89       48.90      7.92 o 
  -5   7   5       19.15        4.25     12.72 o 
  -4   7   5       93.06       83.29     14.88 o 
  -3   7   5      132.50      126.07      7.26 o 
  -2   7   5      370.05      372.26     12.37 o 
  -1   7   5      349.39      349.73     10.69 o 
   0   7   5       16.11       11.35      2.86 o 
   1   7   5      342.67      359.05     10.01 o 
   2   7   5      372.09      367.68     14.68 o 
   3   7   5      126.99      120.34      4.32 o 
   4   7   5       91.86       94.98      7.04 o 
   5   7   5       17.82       13.71      3.30 o 
   6   7   5       38.26       44.06     10.68 o 
   7   7   5        6.68        3.62      9.44 o 
  -7   8   5        3.18        6.30      7.15 o 
  -6   8   5       25.76       28.71      6.35 o 
  -5   8   5       61.80       62.41     10.70 o 
  -4   8   5      246.71      241.85     14.22 o 
  -3   8   5      309.69      321.61     12.63 o 
  -2   8   5     1283.14     1351.73     34.61 o 
  -1   8   5      149.44      158.66      7.69 o 
   0   8   5        7.78        5.93      3.27 o 
   1   8   5      146.15      150.79      8.56 o 
   2   8   5     1291.61     1322.20     25.62 o 
   3   8   5      306.18      297.88      7.38 o 
   4   8   5      244.82      269.16     11.78 o 
   5   8   5       63.51       68.84     10.33 o 
   6   8   5       24.73       42.77     10.26 o 
   7   8   5        3.21        0.12     11.34 o 
  -6   9   5        6.49        2.47      4.22 o 
  -5   9   5       15.51       18.34      6.97 o 
  -4   9   5       72.94       77.73      9.35 o 
  -3   9   5       19.64       20.68      3.25 o 
  -2   9   5      166.09      177.85      9.79 o 
  -1   9   5      701.83      739.66     20.28 o 
   0   9   5     1161.90     1219.50     23.96 o 
   1   9   5      696.24      720.90     18.30 o 
   2   9   5      168.23      165.85      7.83 o 
   3   9   5       18.10       17.68      2.41 o 
   4   9   5       73.05       80.59     10.43 o 
   5   9   5       15.68       18.70      5.78 o 
   6   9   5        6.37        8.86      6.12 o 
  -6  10   5       10.17       -1.76      8.10 o 
  -5  10   5        5.85       -0.23      8.46 o 
  -4  10   5       56.52       57.71     10.57 o 
  -3  10   5      164.56      192.40     10.08 o 
  -2  10   5        0.51        3.25      2.62 o 
  -1  10   5       84.35       86.84      7.65 o 
   0  10   5      427.07      415.70     16.24 o 
   1  10   5       82.56       81.07      6.68 o 
   2  10   5        0.62        0.11      2.24 o 
   3  10   5      166.56      175.11      9.95 o 
   4  10   5       55.68       57.46      9.94 o 
   5  10   5        6.26        3.74      6.18 o 
   6  10   5       10.69        9.40      8.46 o 
  -5  11   5       11.98        6.79      4.90 o 
  -4  11   5        2.74       -0.01      5.67 o 
  -3  11   5       13.48       12.44      6.56 o 
  -2  11   5       34.33       28.90      5.73 o 
  -1  11   5        0.98       -4.16      4.18 o 
   0  11   5       97.78       97.79      8.83 o 
   1  11   5        0.85        2.41      3.06 o 
   2  11   5       34.91       26.07      4.69 o 
   3  11   5       12.69        4.13      5.83 o 
   4  11   5        3.02        5.81      5.68 o 
   5  11   5       12.30       -1.76     11.10 o 
  -4  12   5        4.81        4.53      5.93 o 
  -3  12   5       11.65       21.20      8.20 o 
  -2  12   5        0.76        8.99      4.34 o 
  -1  12   5        2.65        0.89      2.66 o 
   0  12   5        0.51       -3.25      3.25 o 
   1  12   5        2.50       -1.71      3.62 o 
   2  12   5        0.83       -2.22      5.30 o 
   3  12   5       11.13       12.91      5.03 o 
   4  12   5        5.14        0.72      5.06 o 
  -2  13   5        2.41       22.04      5.79 o 
  -1  13   5       24.52       35.63      6.29 o 
   0  13   5       11.68       13.04      6.23 o 
   1  13   5       24.12       37.80      8.06 o 
   2  13   5        2.43        7.60      4.86 o 
   0   0   6        1.25        6.87      5.72 o 
   1   0   6      150.41      142.49      6.41 o 
   2   0   6        9.38        5.23      2.35 o 
   3   0   6      164.78      182.82      9.17 o 
   4   0   6       32.26       29.09      4.12 o 
   5   0   6       63.68       68.98      5.89 o 
   6   0   6       12.87       14.29      3.17 o 
   7   0   6        1.14       -1.35      3.29 o 
   8   0   6        0.80        0.59      4.35 o 
  -8   1   6       22.95       19.53      5.57 o 
  -7   1   6       14.29       10.19      3.29 o 
  -6   1   6       31.02       34.20      3.49 o 
  -5   1   6       46.03       44.97      4.22 o 
  -4   1   6      414.62      414.43     11.39 o 
  -3   1   6      135.92      132.56      7.06 o 
  -2   1   6       29.88       27.42      3.91 o 
  -1   1   6      310.25      340.56     12.91 o 
   0   1   6     3164.93     2983.41     37.36 o 
   1   1   6      312.12      326.17     12.57 o 
   2   1   6       29.67       27.01      3.37 o 
   3   1   6      135.62      136.57      6.72 o 
   4   1   6      418.70      445.47     12.26 o 
   5   1   6       46.67       43.43      5.05 o 
   6   1   6       30.72       28.59      4.99 o 
   7   1   6       14.36        9.22      6.97 o 
   8   1   6       22.99       20.69      5.48 o 
  -8   2   6       39.41       47.08     10.02 o 
  -7   2   6       13.35       12.83      3.79 o 
  -6   2   6      198.87      195.46      8.32 o 
  -5   2   6        1.14        1.49      1.90 o 
  -4   2   6      327.91      313.16      8.36 o 
  -3   2   6      204.97      198.73      8.68 o 
  -2   2   6      106.07      120.27      8.06 o 
  -1   2   6      315.62      336.52     12.66 o 
   0   2   6        6.00        3.37      2.94 o 
   1   2   6      339.43      366.71     10.14 o 
   2   2   6      109.09      117.26      5.48 o 
   3   2   6      199.50      191.01      7.58 o 
   4   2   6      329.68      317.81      9.31 o 
   5   2   6        2.02        1.02      1.83 o 
   6   2   6      198.80      201.79      8.12 o 
   7   2   6       13.02       16.53      4.84 o 
   8   2   6       39.02       32.95      9.39 o 
  -8   3   6        4.65        9.71      6.75 o 
  -7   3   6       28.80       23.69      4.22 o 
  -6   3   6       87.10       88.00      6.50 o 
  -5   3   6       57.83       53.72      4.13 o 
  -4   3   6       91.63       85.00      6.04 o 
  -3   3   6       58.16       61.20      5.72 o 
  -2   3   6      282.08      317.66     10.81 o 
  -1   3   6     1345.57     1635.04     44.29 o 
   0   3   6     3745.33     3831.58     55.64 o 
   1   3   6     1353.67     1502.79     24.36 o 
   2   3   6      283.94      326.28      8.92 o 
   3   3   6       58.90       59.15      4.15 o 
   4   3   6       99.23      101.12      5.74 o 
   5   3   6       56.58       54.57      4.46 o 
   6   3   6       86.86       87.56      7.51 o 
   7   3   6       28.76       18.10      4.64 o 
   8   3   6        4.17       17.32      7.80 o 
  -8   4   6       22.73       30.31      7.33 o 
  -7   4   6       30.99       35.08      6.04 o 
  -6   4   6       27.06       22.92      1.82 o 
  -5   4   6       89.64       86.77      5.99 o 
  -4   4   6       40.46       39.17      5.60 o 
  -3   4   6      484.80      536.54     17.92 o 
  -2   4   6      169.78      166.15      8.57 o 
  -1   4   6      497.25      507.82     14.63 o 
   0   4   6      358.80      431.72     11.77 o 
   1   4   6      504.12      527.21     13.01 o 
   2   4   6      171.05      169.17      6.62 o 
   3   4   6      489.02      524.56     11.14 o 
   4   4   6       41.74       41.84      3.44 o 
   5   4   6       90.51       93.16      4.60 o 
   6   4   6       27.06       28.78      2.88 o 
   7   4   6       30.85       37.57      9.80 o 
   8   4   6       22.93       27.89      9.19 o 
  -8   5   6       13.43        9.86      7.29 o 
  -7   5   6       14.20       11.21      4.61 o 
  -6   5   6        1.13        3.84      1.87 o 
  -5   5   6       28.04       26.86      3.94 o 
  -4   5   6      111.97       99.86      8.65 o 
  -3   5   6       26.04       35.74      5.21 o 
  -2   5   6      139.49      128.17     11.72 o 
  -1   5   6       52.36       52.62      4.74 o 
   0   5   6     1219.74     1187.74     20.15 o 
   1   5   6       53.07       50.42      4.58 o 
   2   5   6      138.74      142.37      7.43 o 
   3   5   6       27.35       28.63      2.73 o 
   4   5   6      112.64      121.55      5.03 o 
   5   5   6       28.32       30.50      4.34 o 
   6   5   6        1.13       -1.16      3.33 o 
   7   5   6       14.54       13.36      7.60 o 
   8   5   6       13.54       11.09     11.63 o 
  -7   6   6        4.80       -1.29      7.85 o 
  -6   6   6        0.33        2.69     12.03 o 
  -5   6   6        6.73       11.86      5.34 o 
  -4   6   6       29.49       33.35     10.49 o 
  -3   6   6      214.09      236.00     19.41 o 
  -2   6   6       50.51       51.04      4.77 o 
  -1   6   6      130.41      137.80      6.88 o 
   0   6   6      102.36      107.18      6.24 o 
   1   6   6      129.95      141.16      6.39 o 
   2   6   6       52.08       48.56      4.29 o 
   3   6   6      212.88      220.79      7.83 o 
   4   6   6       28.93       27.68      2.77 o 
   5   6   6        5.77        5.97      3.07 o 
   6   6   6        0.25       -4.56      4.79 o 
   7   6   6        4.77        7.44      7.79 o 
  -7   7   6       15.07       36.39     10.18 o 
  -6   7   6        1.25       -5.81      5.81 o 
  -5   7   6       14.28       16.52      4.87 o 
  -4   7   6      261.22      265.56     25.63 o 
  -3   7   6        9.51        9.42      3.53 o 
  -2   7   6      100.98       98.91      7.98 o 
  -1   7   6      227.49      203.20      9.32 o 
   0   7   6      750.71      735.71     24.70 o 
   1   7   6      226.64      204.88      7.98 o 
   2   7   6      101.30      110.51      5.87 o 
   3   7   6        8.62        6.39      1.73 o 
   4   7   6      261.93      282.86     10.83 o 
   5   7   6       14.51       11.95      3.53 o 
   6   7   6        1.34        4.21      4.89 o 
   7   7   6       15.09       19.17     13.50 o 
  -6   8   6        4.50        7.73      6.17 o 
  -5   8   6       25.74       19.50      7.46 o 
  -4   8   6        2.46        5.91      4.52 o 
  -3   8   6      120.38      126.31      9.28 o 
  -2   8   6      294.28      287.38     13.64 o 
  -1   8   6       13.43       18.82      4.48 o 
   0   8   6      475.19      470.18     14.66 o 
   1   8   6       11.56       14.42      3.38 o 
   2   8   6      299.77      285.98     12.14 o 
   3   8   6      116.86      125.62      5.22 o 
   4   8   6        2.58        3.83      4.11 o 
   5   8   6       27.21       21.71      6.67 o 
   6   8   6        4.13        1.57      4.39 o 
  -6   9   6       19.51       26.17      6.82 o 
  -5   9   6       39.17       55.08     10.92 o 
  -4   9   6        2.95       -0.57      6.85 o 
  -3   9   6       30.12       25.36      9.94 o 
  -2   9   6      297.87      325.56     14.85 o 
  -1   9   6       52.50       60.44      7.93 o 
   0   9   6      995.74     1066.23     30.36 o 
   1   9   6       51.28       42.64      6.53 o 
   2   9   6      297.93      295.87     10.71 o 
   3   9   6       32.00       35.26      2.95 o 
   4   9   6        2.38        2.72      4.74 o 
   5   9   6       39.12       44.17      8.56 o 
   6   9   6       19.41       27.77     10.08 o 
  -5  10   6       12.34        4.50     11.35 o 
  -4  10   6       23.16       29.24      8.60 o 
  -3  10   6       59.07       61.46     19.10 o 
  -2  10   6      284.16      320.24     13.82 o 
  -1  10   6      118.52      127.85      9.50 o 
   0  10   6        8.33        5.67      3.99 o 
   1  10   6      116.14      114.80      9.18 o 
   2  10   6      285.56      302.37     12.19 o 
   3  10   6       59.92       60.93      9.50 o 
   4  10   6       22.79       16.98      5.99 o 
   5  10   6       11.73        6.46      4.93 o 
  -4  11   6        9.48       18.15      7.76 o 
  -3  11   6       24.06       19.16      9.78 o 
  -2  11   6       23.95       23.76      4.64 o 
  -1  11   6       87.29       94.62      8.37 o 
   0  11   6       29.20       40.60      6.21 o 
   1  11   6       88.53       88.78      8.26 o 
   2  11   6       24.04       18.98      4.89 o 
   3  11   6       23.20       27.43      6.81 o 
   4  11   6        8.99        9.26      5.36 o 
  -3  12   6       28.47       28.67      8.71 o 
  -2  12   6       54.37       68.52      9.07 o 
  -1  12   6        8.46       11.18      3.85 o 
   0  12   6        3.81       -3.31      3.31 o 
   1  12   6        8.87       11.03      3.92 o 
   2  12   6       54.44       64.02     10.39 o 
   3  12   6       28.03       36.12      8.12 o 
  -2  13   6        2.56        3.76      4.14 o 
  -1  13   6       21.42       16.10      8.98 o 
   0  13   6        0.45       11.67      5.52 o 
   1  13   6       20.84       28.25      7.86 o 
   2  13   6        2.55        0.04      4.64 o 
   1   0   7      177.16      204.95      9.20 o 
   2   0   7       48.66       38.60      4.55 o 
   3   0   7      557.09      533.44     15.00 o 
   4   0   7        3.79        4.19      2.71 o 
   5   0   7      262.68      257.19     14.65 o 
   6   0   7        1.08       -2.08      2.56 o 
   7   0   7        0.26       -3.34      3.34 o 
   8   0   7        1.42        6.73      4.23 o 
  -8   1   7        0.44       -4.59      6.45 o 
  -7   1   7        1.58       -1.21      4.58 o 
  -6   1   7      110.34      112.56      7.02 o 
  -5   1   7        3.23        0.21      2.57 o 
  -4   1   7       21.91       17.74      2.88 o 
  -3   1   7      171.01      177.64      9.37 o 
  -2   1   7     1498.43     1529.50     25.22 o 
  -1   1   7      169.20      205.60     10.92 o 
   0   1   7      665.98      661.08     16.29 o 
   1   1   7      164.80      187.59      7.87 o 
   2   1   7     1500.73     1459.16     35.23 o 
   3   1   7      177.56      184.02      8.30 o 
   4   1   7       22.44       19.53      3.44 o 
   5   1   7        3.64        4.86      3.16 o 
   6   1   7      108.40      105.32      6.81 o 
   7   1   7        1.33       10.49      4.84 o 
   8   1   7        0.44        3.50      9.73 o 
  -8   2   7       10.98       24.56      7.95 o 
  -7   2   7       83.20       86.77      8.64 o 
  -6   2   7       26.67       21.95      4.92 o 
  -5   2   7      347.95      370.24     12.47 o 
  -4   2   7      152.76      149.94      6.69 o 
  -3   2   7      622.22      634.76     17.05 o 
  -2   2   7     1446.64     1441.81     31.55 o 
  -1   2   7      202.17      202.49     10.57 o 
   0   2   7      967.93      980.78     20.01 o 
   1   2   7      197.01      198.97      8.20 o 
   2   2   7     1451.57     1411.11     28.71 o 
   3   2   7      626.55      638.42     13.51 o 
   4   2   7      152.95      158.50      8.01 o 
   5   2   7      341.81      355.64     12.19 o 
   6   2   7       27.44       24.75      4.38 o 
   7   2   7       86.02       80.03      7.09 o 
   8   2   7       11.03       19.75     12.37 o 
  -8   3   7       43.87       63.45     11.40 o 
  -7   3   7       13.59       18.42      5.26 o 
  -6   3   7       47.22       43.81      3.97 o 
  -5   3   7       95.52       92.76      5.80 o 
  -4   3   7        0.61       -1.70      2.39 o 
  -3   3   7      113.50      119.98      7.95 o 
  -2   3   7      366.76      379.08     12.66 o 
  -1   3   7      142.30      128.75      7.71 o 
   0   3   7     1540.80     1625.99     33.04 o 
   1   3   7      140.63      123.48      6.50 o 
   2   3   7      354.41      355.18     10.01 o 
   3   3   7      118.53      123.26      5.71 o 
   4   3   7        0.46        1.96      2.08 o 
   5   3   7       97.51       88.10      5.63 o 
   6   3   7       50.47       35.72      7.19 o 
   7   3   7       12.99       17.86      8.46 o 
   8   3   7       44.09       47.74     17.29 o 
  -8   4   7        5.72        2.63      5.60 o 
  -7   4   7       46.02       48.17      8.63 o 
  -6   4   7        9.31       10.09      2.60 o 
  -5   4   7       58.79       60.04      5.63 o 
  -4   4   7       22.84       21.55      4.73 o 
  -3   4   7       91.73       90.97      6.63 o 
  -2   4   7       87.76       65.95      5.26 o 
  -1   4   7       26.38       25.65      3.86 o 
   0   4   7      104.85      101.83      6.33 o 
   1   4   7       22.21       20.28      3.16 o 
   2   4   7       91.97       77.69      4.37 o 
   3   4   7       93.63       96.03      5.09 o 
   4   4   7       21.55       20.22      2.66 o 
   5   4   7       59.66       55.90      4.10 o 
   6   4   7        8.48        4.25      2.53 o 
   7   4   7       44.84       47.12      7.55 o 
   8   4   7        5.59       -3.28      6.71 o 
  -7   5   7        2.18        1.63      4.13 o 
  -6   5   7       28.50       31.35      4.51 o 
  -5   5   7        9.62       11.55      5.93 o 
  -4   5   7        7.49        3.86      4.01 o 
  -3   5   7       20.65       28.43      5.75 o 
  -2   5   7      345.86      342.48     11.69 o 
  -1   5   7      128.19      129.21      6.75 o 
   0   5   7        4.85        6.90      2.71 o 
   1   5   7      131.96      145.65      7.08 o 
   2   5   7      352.09      358.68      9.13 o 
   3   5   7       21.51       22.07      2.68 o 
   4   5   7        8.20        8.45      2.18 o 
   5   5   7       10.20        9.78      1.89 o 
   6   5   7       29.49       34.38      8.73 o 
   7   5   7        2.36        2.11      3.49 o 
  -7   6   7        5.59        2.32      5.08 o 
  -6   6   7        8.48       10.72      4.52 o 
  -5   6   7       72.45       90.13     10.64 o 
  -4   6   7       10.93       10.39      8.70 o 
  -3   6   7      323.78      337.02     15.86 o 
  -2   6   7      300.13      289.70     13.67 o 
  -1   6   7       20.78       19.98      3.56 o 
   0   6   7      134.58      128.81      6.52 o 
   1   6   7       20.94       21.41      3.29 o 
   2   6   7      301.30      303.44      8.62 o 
   3   6   7      326.82      333.84      8.67 o 
   4   6   7       11.87       10.74      2.12 o 
   5   6   7       72.45       79.56      7.19 o 
   6   6   7        8.44        5.57      4.75 o 
   7   6   7        5.59        5.48      4.88 o 
  -7   7   7        1.06        2.40      7.10 o 
  -6   7   7       27.05       35.37     10.62 o 
  -5   7   7       33.73       44.04     12.07 o 
  -4   7   7       44.02       47.60     12.23 o 
  -3   7   7      162.75      143.96     10.58 o 
  -2   7   7       96.41       93.83     11.72 o 
  -1   7   7      446.43      438.39     15.51 o 
   0   7   7       19.20       19.69      4.10 o 
   1   7   7      447.83      437.15     12.85 o 
   2   7   7       97.78       98.61      6.33 o 
   3   7   7      167.50      164.04      6.54 o 
   4   7   7       45.22       43.18      3.63 o 
   5   7   7       33.29       44.84      7.91 o 
   6   7   7       26.08       14.71     11.40 o 
   7   7   7        1.12       -4.56      6.14 o 
  -6   8   7       13.61        6.40      6.94 o 
  -5   8   7       38.74       35.28     12.20 o 
  -4   8   7      107.39      122.19     13.25 o 
  -3   8   7       93.06       95.48      8.83 o 
  -2   8   7      449.97      447.21     17.68 o 
  -1   8   7      499.65      478.01     19.40 o 
   0   8   7        3.35        2.09      3.79 o 
   1   8   7      505.81      495.09     17.42 o 
   2   8   7      446.29      460.36     13.39 o 
   3   8   7       91.96       97.36      6.07 o 
   4   8   7      107.60      114.59      8.38 o 
   5   8   7       37.50       38.39      8.02 o 
   6   8   7       13.93        9.74      8.10 o 
  -6   9   7       30.77       38.41     10.96 o 
  -5   9   7        7.36       14.37      6.91 o 
  -4   9   7       27.03       21.94     10.43 o 
  -3   9   7       61.82       55.45      9.31 o 
  -2   9   7       14.81       11.33      5.66 o 
  -1   9   7      102.58      101.83      9.72 o 
   0   9   7      633.95      652.59     20.68 o 
   1   9   7      102.19       94.37      8.37 o 
   2   9   7       13.06       16.62      6.26 o 
   3   9   7       59.76       62.10      5.43 o 
   4   9   7       27.60       36.74      9.85 o 
   5   9   7        7.77        1.87      6.03 o 
   6   9   7       31.49       22.92      7.02 o 
  -5  10   7       15.56       33.98      8.84 o 
  -4  10   7        2.45        9.79      7.95 o 
  -3  10   7      130.65      147.42     23.37 o 
  -2  10   7        5.46        1.40      3.30 o 
  -1  10   7        0.48       -0.45      3.79 o 
   0  10   7        7.57       -4.17      4.63 o 
   1  10   7        0.32        0.71      3.73 o 
   2  10   7        5.06        6.86      3.30 o 
   3  10   7      132.15      152.06     14.23 o 
   4  10   7        2.77       -0.40      4.94 o 
   5  10   7       15.27       21.56      6.67 o 
  -4  11   7        7.64       10.45      6.40 o 
  -3  11   7        1.93        2.59     10.91 o 
  -2  11   7       66.44       71.21      7.46 o 
  -1  11   7       15.04       17.83      4.71 o 
   0  11   7       76.33       87.23      8.45 o 
   1  11   7       15.61       21.07      4.64 o 
   2  11   7       65.83       84.78     12.34 o 
   3  11   7        1.76       -5.36      5.36 o 
   4  11   7        7.80       12.94      7.01 o 
  -3  12   7       20.59       19.05      7.45 o 
  -2  12   7       14.29       15.00      5.58 o 
  -1  12   7        4.53        0.00      3.04 o 
   0  12   7       25.38       24.27      7.79 o 
   1  12   7        4.67        6.53      3.51 o 
   2  12   7       14.01       15.72      6.33 o 
   3  12   7       20.48       10.25     10.25 o 
   0  13   7       19.76       15.94      5.88 o 
   0   0   8     2533.89     2501.77     48.08 o 
   1   0   8       35.06       23.25      4.19 o 
   2   0   8        3.97        3.15      3.07 o 
   3   0   8        4.18        1.84      2.52 o 
   4   0   8      435.11      434.64     13.27 o 
   5   0   8       82.64       79.63      6.21 o 
   6   0   8        1.15       -0.04      2.73 o 
   7   0   8        4.32        4.98      5.72 o 
   8   0   8       14.78       16.85      6.68 o 
  -8   1   8       16.91       10.71      4.76 o 
  -7   1   8        6.50        0.59      4.32 o 
  -6   1   8       23.03       23.37      4.01 o 
  -5   1   8       38.00       34.13      4.37 o 
  -4   1   8       30.50       28.51      3.88 o 
  -3   1   8      174.80      169.68      7.15 o 
  -2   1   8      119.21      126.49      7.31 o 
  -1   1   8      159.88      151.36      8.63 o 
   0   1   8      160.98      160.36      9.03 o 
   1   1   8      155.42      145.58      8.50 o 
   2   1   8      118.54      106.28      7.48 o 
   3   1   8      174.36      168.37      8.48 o 
   4   1   8       29.41       27.68      4.19 o 
   5   1   8       35.98       34.63      4.33 o 
   6   1   8       23.30       27.13      4.24 o 
   7   1   8        5.94        7.30      6.03 o 
   8   1   8       16.85       35.39      9.73 o 
  -8   2   8       30.70       27.08      9.12 o 
  -7   2   8       50.08       51.91     10.42 o 
  -6   2   8      122.21      130.02      7.98 o 
  -5   2   8      109.68      125.59      8.05 o 
  -4   2   8      211.91      218.05      9.42 o 
  -3   2   8       41.92       44.73      4.53 o 
  -2   2   8       31.22       34.35      4.52 o 
  -1   2   8      252.55      273.95     12.68 o 
   0   2   8     2770.70     2761.66     36.18 o 
   1   2   8      250.88      262.05     11.24 o 
   2   2   8       30.60       32.67      3.91 o 
   3   2   8       40.02       37.43      4.22 o 
   4   2   8      201.80      203.53      9.55 o 
   5   2   8      111.04      114.82      8.30 o 
   6   2   8      122.70      138.28      8.17 o 
   7   2   8       49.63       49.04      6.10 o 
   8   2   8       30.87       39.88     10.56 o 
  -7   3   8      221.14      209.48     12.80 o 
  -6   3   8       59.77       60.74      5.50 o 
  -5   3   8      306.66      295.74     12.22 o 
  -4   3   8       43.01       43.70      5.31 o 
  -3   3   8      174.41      185.33     10.31 o 
  -2   3   8      361.14      363.53     11.16 o 
  -1   3   8       37.45       38.40      4.63 o 
   0   3   8      156.83      158.60      8.95 o 
   1   3   8       34.79       30.94      4.04 o 
   2   3   8      358.24      382.83     11.40 o 
   3   3   8      165.97      176.64      8.08 o 
   4   3   8       44.22       30.78      7.05 o 
   5   3   8      310.78      323.99     13.49 o 
   6   3   8       59.22       77.57      9.13 o 
   7   3   8      221.21      230.06     15.22 o 
  -7   4   8       30.70       21.44      6.95 o 
  -6   4   8       40.58       39.47      5.45 o 
  -5   4   8      114.36      114.61      8.05 o 
  -4   4   8      157.93      187.02     12.17 o 
  -3   4   8        7.10        5.15      3.86 o 
  -2   4   8       85.69       91.63      5.62 o 
  -1   4   8       16.21       17.29      3.78 o 
   0   4   8      118.53       96.47      6.57 o 
   1   4   8       16.24       11.71      2.83 o 
   2   4   8       85.94       82.66      5.63 o 
   3   4   8        7.70        9.53      2.41 o 
   4   4   8      162.50      175.36      7.31 o 
   5   4   8      114.66      104.35      7.60 o 
   6   4   8       41.33       42.00      7.05 o 
   7   4   8       30.36       34.33      7.25 o 
  -7   5   8        1.82        5.57      4.96 o 
  -6   5   8       30.97       33.73      8.30 o 
  -5   5   8       89.99      100.52     12.03 o 
  -4   5   8       12.53        9.01      5.14 o 
  -3   5   8       64.64       62.49     10.17 o 
  -2   5   8       47.19       39.50      7.02 o 
  -1   5   8      114.79      100.54      5.83 o 
   0   5   8        0.23        1.17      2.30 o 
   1   5   8      117.33      112.25      6.16 o 
   2   5   8       48.10       31.67      6.45 o 
   3   5   8       61.17       60.56      4.53 o 
   4   5   8       12.46       12.96      2.66 o 
   5   5   8       91.81      102.43      6.11 o 
   6   5   8       32.03       36.64      7.44 o 
   7   5   8        1.78        5.97      4.46 o 
  -7   6   8        2.41        4.38      6.47 o 
  -6   6   8       35.05       47.39     13.17 o 
  -5   6   8       33.73       46.17      9.15 o 
  -4   6   8       98.81      108.02     18.20 o 
  -3   6   8      107.40       92.36      9.42 o 
  -2   6   8       99.67      111.59     11.03 o 
  -1   6   8       43.27       40.51      5.74 o 
   0   6   8      138.13      131.14      8.99 o 
   1   6   8       40.85       38.82      4.79 o 
   2   6   8       99.35      102.93      6.59 o 
   3   6   8      111.03      112.55      5.98 o 
   4   6   8       95.94      107.84      6.58 o 
   5   6   8       33.56       37.30      8.07 o 
   6   6   8       35.10       48.73      8.79 o 
   7   6   8        2.64        2.72      4.72 o 
  -6   7   8        6.59        5.27      7.64 o 
  -5   7   8       63.57       73.76     15.39 o 
  -4   7   8      110.32      130.37     20.12 o 
  -3   7   8       34.54       24.07      5.49 o 
  -2   7   8       46.98       45.83      8.33 o 
  -1   7   8        2.87       -3.78      5.81 o 
   0   7   8        2.21        2.03      3.01 o 
   1   7   8        2.37        1.17      3.36 o 
   2   7   8       43.73       27.41      3.74 o 
   3   7   8       36.86       35.89      4.00 o 
   4   7   8      112.11      103.85     11.58 o 
   5   7   8       61.40       90.90     11.17 o 
   6   7   8        6.75        3.66      4.47 o 
  -6   8   8       14.24       22.78     10.66 o 
  -5   8   8       20.05       23.25     11.11 o 
  -4   8   8       19.30       20.69     10.42 o 
  -3   8   8       73.66       75.67      8.59 o 
  -2   8   8       50.20       56.62      8.73 o 
  -1   8   8      155.18      153.06     11.92 o 
   0   8   8      407.28      423.96     16.70 o 
   1   8   8      156.11      139.92     11.72 o 
   2   8   8       50.08       53.84      7.93 o 
   3   8   8       71.05       77.43      5.89 o 
   4   8   8       19.61       21.43      6.51 o 
   5   8   8       20.77       24.02      6.99 o 
   6   8   8       14.07       15.36      6.76 o 
  -5   9   8        7.49       13.10      9.11 o 
  -4   9   8       19.42        7.83      8.43 o 
  -3   9   8        8.28       12.48      3.90 o 
  -2   9   8      166.61      151.10     13.47 o 
  -1   9   8       48.39       46.08      7.05 o 
   0   9   8      189.04      191.83     14.22 o 
   1   9   8       50.90       56.15      6.86 o 
   2   9   8      162.68      156.09     10.52 o 
   3   9   8        7.58        8.53      4.67 o 
   4   9   8       19.94        8.54      5.71 o 
   5   9   8        7.46       11.90      5.34 o 
  -5  10   8       14.11       25.29      8.65 o 
  -4  10   8       31.19       31.24     13.07 o 
  -3  10   8        0.93       -8.43      9.66 o 
  -2  10   8       26.87       39.76      6.81 o 
  -1  10   8       26.25       21.55      5.77 o 
   0  10   8        0.64        1.29      5.42 o 
   1  10   8       25.96       28.21      6.90 o 
   2  10   8       26.72       20.61      6.71 o 
   3  10   8        1.20        9.81      5.55 o 
   4  10   8       31.71       25.35      6.70 o 
   5  10   8       13.75        6.21      6.22 o 
  -4  11   8       20.20       28.01      9.57 o 
  -3  11   8        3.86        6.10      7.81 o 
  -2  11   8       11.33       17.25      5.92 o 
  -1  11   8       26.64       26.83      5.91 o 
   0  11   8        2.10       -2.48      4.07 o 
   1  11   8       26.05       27.78      5.40 o 
   2  11   8       11.22       -2.12      7.01 o 
   3  11   8        4.12        1.85      6.19 o 
   4  11   8       20.59       12.94      6.32 o 
  -2  12   8       11.52        9.56      4.24 o 
  -1  12   8        7.31        9.63      4.84 o 
   0  12   8        1.45        6.16      4.36 o 
   1  12   8        7.88        8.53     10.31 o 
   2  12   8       11.46        7.90      5.99 o 
   1   0   9        6.63        6.44      2.93 o 
   2   0   9      900.09      894.87     19.27 o 
   3   0   9       70.59       65.82      5.76 o 
   4   0   9      256.95      278.43     11.38 o 
   5   0   9        2.48        3.08      2.82 o 
   6   0   9      254.08      277.21     13.23 o 
   7   0   9       37.24       29.21      6.94 o 
  -7   1   9       29.07       32.96      6.83 o 
  -6   1   9       94.77       91.71      7.60 o 
  -5   1   9      121.29      119.61      8.69 o 
  -4   1   9      282.20      281.11     10.46 o 
  -3   1   9      152.48      149.51      7.69 o 
  -2   1   9      564.29      606.08     16.19 o 
  -1   1   9      247.72      232.86     10.09 o 
   0   1   9        1.05        2.89      2.82 o 
   1   1   9      250.40      222.71     10.81 o 
   2   1   9      552.18      597.25     15.38 o 
   3   1   9      156.13      156.70      8.53 o 
   4   1   9      283.61      283.33     16.40 o 
   5   1   9      124.53      120.25      7.90 o 
   6   1   9       93.99      100.47      9.80 o 
   7   1   9       28.99       37.14      7.41 o 
  -7   2   9       10.15        2.86      4.31 o 
  -6   2   9       61.68       66.62      6.50 o 
  -5   2   9       12.58       18.64      4.58 o 
  -4   2   9      189.28      192.23     16.33 o 
  -3   2   9       35.55       28.11      4.46 o 
  -2   2   9      390.36      388.85     12.11 o 
  -1   2   9       15.57        9.37      3.36 o 
   0   2   9        2.80        4.56      3.20 o 
   1   2   9       14.40        7.47      2.83 o 
   2   2   9      405.73      408.84     11.32 o 
   3   2   9       37.63       32.49      5.05 o 
   4   2   9      188.05      197.33      9.58 o 
   5   2   9       12.83       12.08      3.54 o 
   6   2   9       60.55       65.48      8.39 o 
   7   2   9        9.79        7.54      6.81 o 
  -7   3   9       26.09       26.09      7.67 o 
  -6   3   9        3.96       -0.27      5.30 o 
  -5   3   9       70.15       74.61      7.98 o 
  -4   3   9       50.22       46.79      6.81 o 
  -3   3   9      114.88      120.07     10.20 o 
  -2   3   9      126.00      141.07      8.27 o 
  -1   3   9      152.65      131.03      7.85 o 
   0   3   9      148.10      158.53      9.47 o 
   1   3   9      145.78      133.05      6.68 o 
   2   3   9      131.17      142.08      7.54 o 
   3   3   9      117.85      105.26      8.26 o 
   4   3   9       49.01       42.63      5.75 o 
   5   3   9       69.77       63.85      7.85 o 
   6   3   9        4.32        9.38      4.52 o 
   7   3   9       25.11       32.52     10.35 o 
  -7   4   9       71.57       63.39     13.22 o 
  -6   4   9       10.48       10.63      4.16 o 
  -5   4   9       68.34       51.56      6.99 o 
  -4   4   9       48.74       45.94     10.61 o 
  -3   4   9       16.33       13.50      6.08 o 
  -2   4   9      237.35      238.55     13.69 o 
  -1   4   9       49.21       53.91      6.11 o 
   0   4   9       24.65       14.31      2.93 o 
   1   4   9       49.68       49.66      4.34 o 
   2   4   9      242.42      241.23      9.85 o 
   3   4   9       15.98       14.40      3.92 o 
   4   4   9       49.33       59.90      6.66 o 
   5   4   9       67.69       67.13      6.95 o 
   6   4   9       10.30       16.33      5.80 o 
   7   4   9       72.53       77.84     12.11 o 
  -7   5   9       13.21       14.75      8.21 o 
  -6   5   9       31.46       25.35      7.67 o 
  -5   5   9       12.13        6.27      4.51 o 
  -4   5   9      116.95      131.15     14.08 o 
  -3   5   9       82.21       95.47     12.36 o 
  -2   5   9       34.55       28.25      6.67 o 
  -1   5   9      107.40      126.99     10.26 o 
   0   5   9       17.51       10.59      3.75 o 
   1   5   9      106.74      111.71      8.63 o 
   2   5   9       32.06       34.73      5.34 o 
   3   5   9       79.00       76.02      7.27 o 
   4   5   9      115.51      128.74      9.07 o 
   5   5   9       11.42       10.30      5.78 o 
   6   5   9       31.56       33.77      7.55 o 
   7   5   9       13.02       18.07      5.91 o 
  -6   6   9       15.07       23.24      7.25 o 
  -5   6   9       26.10       28.83      7.92 o 
  -4   6   9        7.83       23.51     10.45 o 
  -3   6   9       48.70       54.39      8.21 o 
  -2   6   9       67.97       84.20     13.17 o 
  -1   6   9       27.05       21.57      5.75 o 
   0   6   9       32.10       28.68      5.20 o 
   1   6   9       25.04       25.79      5.02 o 
   2   6   9       67.72       69.08      6.95 o 
   3   6   9       48.36       46.85      4.94 o 
   4   6   9        8.48        7.78      3.09 o 
   5   6   9       25.50       33.04      7.69 o 
   6   6   9       15.98       26.34     10.45 o 
  -6   7   9       24.36       27.09     10.77 o 
  -5   7   9       28.13       16.37     10.09 o 
  -4   7   9       81.72       84.28     17.23 o 
  -3   7   9       45.39       37.56      6.74 o 
  -2   7   9       67.49       63.28      9.10 o 
  -1   7   9      250.07      251.66     15.07 o 
   0   7   9        0.09       -0.49      4.78 o 
   1   7   9      249.36      237.41     12.72 o 
   2   7   9       65.48       56.88      6.66 o 
   3   7   9       43.25       32.47      3.98 o 
   4   7   9       80.30       78.06     12.63 o 
   5   7   9       29.59       17.97     10.96 o 
   6   7   9       24.56       29.22      7.58 o 
  -5   8   9        1.26        0.88      7.78 o 
  -4   8   9       18.07       10.38     10.26 o 
  -3   8   9       59.82       48.68      7.80 o 
  -2   8   9       81.09       86.69     10.87 o 
  -1   8   9       16.01       10.03      4.85 o 
   0   8   9       20.13       14.24      5.31 o 
   1   8   9       14.76       13.89      4.13 o 
   2   8   9       83.96       86.86      8.20 o 
   3   8   9       61.68       73.15      9.81 o 
   4   8   9       17.63       27.36      7.11 o 
   5   8   9        1.11        3.76      7.49 o 
  -5   9   9       17.66       30.16     12.05 o 
  -4   9   9        7.43       13.91     11.19 o 
  -3   9   9       20.10       21.03     11.68 o 
  -2   9   9       23.72       14.06      5.53 o 
  -1   9   9       55.94       48.27      7.68 o 
   0   9   9       55.62       55.29      8.60 o 
   1   9   9       53.94       46.70      6.57 o 
   2   9   9       24.45       34.64      7.15 o 
   3   9   9       21.10       13.48      5.58 o 
   4   9   9        7.26       -1.86      9.48 o 
   5   9   9       16.85       13.39      5.81 o 
  -4  10   9       24.45       28.06     13.06 o 
  -3  10   9        0.02        3.14      8.52 o 
  -2  10   9       59.14       87.23     11.09 o 
  -1  10   9       89.00       98.11     11.57 o 
   0  10   9        0.92        1.35      4.59 o 
   1  10   9       91.12       94.22     11.15 o 
   2  10   9       60.46       81.87     10.89 o 
   3  10   9        0.01        2.09      4.32 o 
   4  10   9       24.29       18.83      7.21 o 
  -3  11   9        0.08       -4.28      8.65 o 
  -2  11   9        2.15       -1.33      8.11 o 
  -1  11   9       47.60       77.47     10.42 o 
   0  11   9       38.78       46.83      8.06 o 
   1  11   9       46.92       58.97      9.61 o 
   2  11   9        2.24       11.11      5.64 o 
   3  11   9        0.03        2.93      4.59 o 
  -1  12   9        4.91       12.47      7.46 o 
   0  12   9        3.89        2.39      3.97 o 
   1  12   9        5.16        1.71      7.79 o 
   0   0  10       89.15       67.82      6.85 o 
   1   0  10      171.62      179.20      7.49 o 
   2   0  10        0.01        1.03      3.84 o 
   3   0  10      116.83      110.10      7.79 o 
   4   0  10      151.21      145.17      9.11 o 
   5   0  10       79.65       85.30      8.12 o 
   6   0  10       86.39       93.72     14.53 o 
   7   0  10       23.92       23.81      6.56 o 
  -7   1  10        5.27        7.74      4.97 o 
  -6   1  10        8.71       11.87      3.75 o 
  -5   1  10       32.07       30.28      5.07 o 
  -4   1  10      897.50      915.70     23.84 o 
  -3   1  10      218.90      225.57     14.08 o 
  -2   1  10      525.54      531.23     16.09 o 
  -1   1  10      131.86      126.35      6.34 o 
   0   1  10      318.74      315.12     11.55 o 
   1   1  10      131.18      128.83      9.04 o 
   2   1  10      526.38      527.31     21.13 o 
   3   1  10      218.07      230.04     10.75 o 
   4   1  10      900.70      957.12     21.90 o 
   5   1  10       32.01       35.96      5.54 o 
   6   1  10        8.90        0.20      6.33 o 
   7   1  10        5.43        7.31      5.00 o 
  -7   2  10       10.79       25.20      5.91 o 
  -6   2  10       46.46       43.86      5.67 o 
  -5   2  10       35.24       36.48      6.45 o 
  -4   2  10       67.95       62.75      8.14 o 
  -3   2  10      184.22      188.60     12.70 o 
  -2   2  10      289.18      275.23     19.19 o 
  -1   2  10      128.54      127.36      9.10 o 
   0   2  10       27.49       22.29      4.51 o 
   1   2  10      135.85      135.37      8.30 o 
   2   2  10      287.48      281.94     11.77 o 
   3   2  10      186.28      181.09     10.49 o 
   4   2  10       68.88       67.01      6.20 o 
   5   2  10       38.33       40.94      5.07 o 
   6   2  10       46.93       43.92      7.61 o 
   7   2  10       11.15        9.47      8.36 o 
  -7   3  10       18.13       11.98      6.47 o 
  -6   3  10        8.70        3.38      3.48 o 
  -5   3  10       27.17       33.38      6.29 o 
  -4   3  10       79.18       96.22     11.92 o 
  -3   3  10        2.56       -2.38      8.52 o 
  -2   3  10       85.24       79.90      8.74 o 
  -1   3  10       45.60       45.96      7.32 o 
   0   3  10      147.38      149.65      9.68 o 
   1   3  10       47.19       47.70      5.28 o 
   2   3  10       84.42       79.45      6.69 o 
   3   3  10        3.10       -1.02      3.02 o 
   4   3  10       79.80       84.58      6.77 o 
   5   3  10       27.12       28.35      4.57 o 
   6   3  10        8.38        3.99      6.47 o 
   7   3  10       18.46       31.88     10.31 o 
  -7   4  10        3.35        4.69      9.24 o 
  -6   4  10       11.75       12.73      7.32 o 
  -5   4  10       71.89       73.37      8.38 o 
  -4   4  10       39.01       33.02      8.91 o 
  -3   4  10      213.39      210.55     17.73 o 
  -2   4  10       64.11       61.99      7.83 o 
  -1   4  10      146.92      166.10     14.76 o 
   0   4  10       90.42       88.71      8.01 o 
   1   4  10      146.06      141.02      8.63 o 
   2   4  10       63.65       64.46      6.04 o 
   3   4  10      212.52      199.04     10.16 o 
   4   4  10       38.03       39.08      5.00 o 
   5   4  10       68.09       63.35      9.21 o 
   6   4  10       11.24        7.62      4.24 o 
   7   4  10        3.11       -3.07     18.24 o 
  -6   5  10       43.97       38.79      8.89 o 
  -5   5  10       48.58       46.53      7.13 o 
  -4   5  10       96.77       76.33     11.81 o 
  -3   5  10      202.39      229.89     26.94 o 
  -2   5  10       30.16       27.46      7.11 o 
  -1   5  10       92.77       88.99     11.24 o 
   0   5  10      254.62      245.43     12.94 o 
   1   5  10       92.69       89.14      7.05 o 
   2   5  10       30.35       19.43      3.47 o 
   3   5  10      199.87      187.44     11.47 o 
   4   5  10      100.91       86.55      8.08 o 
   5   5  10       47.36       36.96      7.47 o 
   6   5  10       43.44       48.81      8.60 o 
  -6   6  10       18.26        2.17      8.80 o 
  -5   6  10       26.72       24.43      7.79 o 
  -4   6  10       80.16      104.02     19.42 o 
  -3   6  10       47.38       56.88     16.63 o 
  -2   6  10       73.08       58.86     14.30 o 
  -1   6  10       34.10       39.80      8.42 o 
   0   6  10        1.06        1.65      4.63 o 
   1   6  10       36.14       36.90      5.86 o 
   2   6  10       74.75       63.10      6.19 o 
   3   6  10       48.31       53.80      6.63 o 
   4   6  10       80.35       91.58     11.45 o 
   5   6  10       28.36       32.90      7.84 o 
   6   6  10       17.62        8.97      5.38 o 
  -6   7  10        8.34        1.05      7.08 o 
  -5   7  10       37.78       10.69     10.31 o 
  -4   7  10      102.67      103.83     19.54 o 
  -3   7  10       22.96       21.44      6.01 o 
  -2   7  10      103.15       87.98     11.33 o 
  -1   7  10       31.41       27.87      6.45 o 
   0   7  10        0.50       -0.63      4.23 o 
   1   7  10       32.98       31.70      5.46 o 
   2   7  10      103.14       98.28      7.52 o 
   3   7  10       23.36       22.05      6.38 o 
   4   7  10      103.61      107.48     12.59 o 
   5   7  10       37.99       46.46      8.88 o 
   6   7  10        8.50       15.60     13.33 o 
  -5   8  10        1.89        4.55      9.28 o 
  -4   8  10       13.64       -0.34      9.60 o 
  -3   8  10        1.08        2.92      4.79 o 
  -2   8  10       17.46       12.62      6.03 o 
  -1   8  10       60.54       53.35      8.12 o 
   0   8  10        3.22        4.95      5.02 o 
   1   8  10       63.53       59.55      7.24 o 
   2   8  10       16.99       14.18      3.82 o 
   3   8  10        1.21       -5.18      5.18 o 
   4   8  10       14.16       15.80      6.21 o 
   5   8  10        1.60       17.17      6.31 o 
  -4   9  10       45.83       84.74     19.74 o 
  -3   9  10       19.48       42.72     15.49 o 
  -2   9  10       26.94       35.86      8.16 o 
  -1   9  10       32.15       22.11      5.99 o 
   0   9  10       26.25       15.92      6.67 o 
   1   9  10       33.26       32.25      7.30 o 
   2   9  10       26.67       36.81      8.11 o 
   3   9  10       19.91       23.43      6.61 o 
   4   9  10       46.24       57.95     10.14 o 
  -3  10  10       38.56       31.59     13.95 o 
  -2  10  10       50.98       44.25      8.80 o 
  -1  10  10       16.66        3.13      4.44 o 
   0  10  10       10.54       12.92      6.91 o 
   1  10  10       15.80       17.55      6.44 o 
   2  10  10       51.63       59.52     10.19 o 
   3  10  10       37.78       36.69      8.19 o 
  -2  11  10        6.59        2.71     10.38 o 
  -1  11  10        3.23       -4.61      4.61 o 
   0  11  10        0.16       -0.73      4.88 o 
   1  11  10        3.15        7.69      5.29 o 
   2  11  10        6.57       -2.42      5.24 o 
   1   0  11      492.07      488.25     18.40 o 
   2   0  11     1095.91     1077.66     53.13 o 
   3   0  11      283.71      278.74     16.46 o 
   4   0  11       17.36        7.49      4.33 o 
   5   0  11        2.97       -3.94      3.94 o 
   6   0  11       13.99        4.52      5.70 o 
   7   0  11        2.52        2.63      4.81 o 
  -7   1  11        1.97       -5.09      5.09 o 
  -6   1  11        5.15        4.26      4.11 o 
  -5   1  11       46.25       44.75      6.30 o 
  -4   1  11        9.06        9.08      6.38 o 
  -3   1  11        8.37        4.47      4.89 o 
  -2   1  11      473.25      487.66     24.47 o 
  -1   1  11      219.38      213.73     12.33 o 
   0   1  11      848.88      821.24     27.23 o 
   1   1  11      223.75      216.12     17.55 o 
   2   1  11      460.01      479.49     25.80 o 
   3   1  11        7.37       14.26      5.58 o 
   4   1  11        8.80        9.88      5.09 o 
   5   1  11       47.15       41.87      7.62 o 
   6   1  11        5.93       11.12      4.32 o 
   7   1  11        2.18       12.56      6.67 o 
  -7   2  11       19.56       31.17      9.29 o 
  -6   2  11        2.69       -3.25      8.86 o 
  -5   2  11       17.18       16.24      5.12 o 
  -4   2  11       31.60       19.54      5.30 o 
  -3   2  11      163.05      167.99     17.79 o 
  -2   2  11       62.46       57.90      9.36 o 
  -1   2  11      561.93      596.39     23.24 o 
   0   2  11        4.00       12.74     11.91 o 
   1   2  11      562.31      556.98     27.80 o 
   2   2  11       60.09       61.83      6.28 o 
   3   2  11      160.95      176.97      9.93 o 
   4   2  11       31.60       28.92      5.85 o 
   5   2  11       16.67        2.20      4.86 o 
   6   2  11        2.94       -1.02      3.84 o 
   7   2  11       19.48       24.36      8.72 o 
  -6   3  11        3.89        1.10      6.88 o 
  -5   3  11       22.59       28.13      6.31 o 
  -4   3  11       25.29       22.84      6.05 o 
  -3   3  11       15.93       19.53      5.82 o 
  -2   3  11      330.78      319.04     17.44 o 
  -1   3  11       57.21       56.37      8.61 o 
   0   3  11       55.41       70.30     10.98 o 
   1   3  11       54.98       58.32      6.22 o 
   2   3  11      330.50      347.58     13.74 o 
   3   3  11       17.08       22.17      4.39 o 
   4   3  11       24.60       17.51      4.21 o 
   5   3  11       22.61       15.20      5.53 o 
   6   3  11        3.68        7.02      8.86 o 
  -6   4  11        6.22       -6.78      6.78 o 
  -5   4  11       19.33        2.64      8.42 o 
  -4   4  11       41.04       33.51      6.78 o 
  -3   4  11       12.40        9.76      8.91 o 
  -2   4  11       35.70       40.83      7.17 o 
  -1   4  11      174.83      194.44     19.28 o 
   0   4  11       95.70       66.40     11.01 o 
   1   4  11      172.25      172.22     11.23 o 
   2   4  11       36.71       34.61      5.10 o 
   3   4  11       10.93        8.91      3.53 o 
   4   4  11       40.49       40.77      5.43 o 
   5   4  11       18.60       13.82      5.66 o 
   6   4  11        6.50        4.89      4.80 o 
  -6   5  11       19.78       18.15      7.68 o 
  -5   5  11        7.18        9.41      5.16 o 
  -4   5  11       36.06       36.72      9.86 o 
  -3   5  11       33.81       35.07     12.61 o 
  -2   5  11       40.10       55.58      9.38 o 
  -1   5  11       40.18       29.71      8.19 o 
   0   5  11       38.87       42.99      7.85 o 
   1   5  11       40.49       17.34      5.82 o 
   2   5  11       41.58       47.02      5.73 o 
   3   5  11       34.68       28.93      4.57 o 
   4   5  11       36.74       30.29      7.59 o 
   5   5  11        7.56       10.56      5.68 o 
   6   5  11       19.73       21.17      6.90 o 
  -5   6  11       24.91       43.19     14.50 o 
  -4   6  11       22.11       33.41     11.85 o 
  -3   6  11       33.25       39.49     14.19 o 
  -2   6  11       68.06       67.81     16.55 o 
  -1   6  11       74.02       91.95     12.56 o 
   0   6  11      100.65       78.31      9.79 o 
   1   6  11       75.25       66.68      9.28 o 
   2   6  11       69.84       55.36      6.22 o 
   3   6  11       31.34       37.97      5.49 o 
   4   6  11       21.88       19.31      6.70 o 
   5   6  11       25.45       27.60      7.23 o 
  -5   7  11       12.63       -1.72      9.08 o 
  -4   7  11        1.63       -1.66      8.46 o 
  -3   7  11       39.61       42.08      8.35 o 
  -2   7  11       93.33       66.18     10.13 o 
  -1   7  11       29.07       26.35      8.73 o 
   0   7  11      105.92       91.50     12.88 o 
   1   7  11       27.62       33.74      6.99 o 
   2   7  11       91.16       99.67     11.60 o 
   3   7  11       40.94       45.12      8.70 o 
   4   7  11        1.85       -8.38      9.44 o 
   5   7  11       12.60       10.06      6.25 o 
  -4   8  11       19.95       26.30     13.48 o 
  -3   8  11       42.65       34.11      9.32 o 
  -2   8  11        9.23        5.19      9.46 o 
  -1   8  11       35.63       45.10     10.08 o 
   0   8  11       27.93       23.57      7.15 o 
   1   8  11       34.15       40.14      7.50 o 
   2   8  11        9.17        7.72      5.89 o 
   3   8  11       43.41       58.62      9.82 o 
   4   8  11       19.69       19.07      8.17 o 
  -4   9  11        1.06      -10.51     10.51 o 
  -3   9  11       25.27       25.33     12.05 o 
  -2   9  11       27.95       34.64      7.92 o 
  -1   9  11       42.37       42.00      7.45 o 
   0   9  11       54.64       55.88      8.81 o 
   1   9  11       42.17       51.52      8.89 o 
   2   9  11       27.70       27.66      7.28 o 
   3   9  11       26.07       29.30      7.82 o 
   4   9  11        1.09       -6.28      6.28 o 
  -2  10  11        0.15        4.54     10.44 o 
  -1  10  11       25.33       38.84      7.65 o 
   0  10  11       39.51       36.51      7.45 o 
   1  10  11       24.16       36.46      7.88 o 
   2  10  11        0.18        0.47      6.27 o 
   0  11  11        7.26       26.24      7.64 o 
   0   0  12     1504.73     1537.85     57.64 o 
   1   0  12        6.16        7.02      5.93 o 
   2   0  12      116.20      108.65     11.17 o 
   3   0  12       18.16       13.13      5.19 o 
   4   0  12        7.92       11.98      6.12 o 
   5   0  12       16.33       17.39      5.21 o 
   6   0  12       55.31       65.04      7.87 o 
  -6   1  12        3.15        7.25      3.74 o 
  -5   1  12       41.56       27.75      9.71 o 
  -4   1  12       10.79        7.88      5.09 o 
  -3   1  12      169.57      156.72     13.18 o 
  -2   1  12      108.87       96.17     10.52 o 
  -1   1  12       41.35       43.58      6.80 o 
   0   1  12      249.67      251.72     14.10 o 
   1   1  12       44.67       43.84      9.72 o 
   2   1  12      109.88      115.27     13.91 o 
   3   1  12      175.63      193.74     14.63 o 
   4   1  12       10.78        0.56      7.88 o 
   5   1  12       38.76       34.06      7.40 o 
   6   1  12        3.12        6.41      5.16 o 
  -6   2  12        3.84        9.92      9.37 o 
  -5   2  12       42.99       51.42      8.21 o 
  -4   2  12       63.82       69.62      9.14 o 
  -3   2  12       31.70       34.08      7.31 o 
  -2   2  12       96.00      104.57     11.00 o 
  -1   2  12       41.95       41.23      7.55 o 
   0   2  12      667.53      653.14     30.96 o 
   1   2  12       42.85       29.04     10.77 o 
   2   2  12       95.23       89.55     12.67 o 
   3   2  12       30.18       16.41      5.64 o 
   4   2  12       61.55       59.41      9.46 o 
   5   2  12       43.47       42.85      7.63 o 
   6   2  12        3.65       -4.15      6.65 o 
  -6   3  12        6.02        2.04      5.09 o 
  -5   3  12       42.10       41.24      7.06 o 
  -4   3  12       63.37       76.38      9.54 o 
  -3   3  12       90.81       88.11     10.21 o 
  -2   3  12       77.14       83.33     10.33 o 
  -1   3  12      157.94      169.04     20.62 o 
   0   3  12        6.26        4.33      5.70 o 
   1   3  12      155.92      157.47     16.52 o 
   2   3  12       77.95       65.28      9.29 o 
   3   3  12       89.55       93.43     11.11 o 
   4   3  12       62.78       58.81      9.11 o 
   5   3  12       41.57       37.06      8.18 o 
   6   3  12        5.82        5.01      6.85 o 
  -6   4  12        5.58       -2.00     12.57 o 
  -5   4  12       10.11        0.26     13.84 o 
  -4   4  12        8.36        2.12      4.66 o 
  -3   4  12       21.60       14.07      9.12 o 
  -2   4  12        0.13       -2.02      6.38 o 
  -1   4  12       64.15       45.10      9.60 o 
   0   4  12      183.37      179.34     17.03 o 
   1   4  12       63.32       55.65      8.31 o 
   2   4  12        0.16        3.16      5.25 o 
   3   4  12       22.22       18.20      6.25 o 
   4   4  12        8.87        0.43      4.96 o 
   5   4  12       10.37        5.67      5.43 o 
   6   4  12        5.55       16.22      7.09 o 
  -5   5  12       16.43       19.84      5.87 o 
  -4   5  12       10.29        9.37      6.73 o 
  -3   5  12       45.28       48.63     15.49 o 
  -2   5  12        1.46       -0.67      6.17 o 
  -1   5  12       31.55       23.10      8.17 o 
   0   5  12        9.55        9.59      6.43 o 
   1   5  12       28.74       23.52      6.46 o 
   2   5  12        1.07       -3.26      5.54 o 
   3   5  12       43.68       41.41      8.95 o 
   4   5  12       10.98       -7.84      7.84 o 
   5   5  12       16.37       25.31      9.19 o 
  -5   6  12       23.28       33.67      8.17 o 
  -4   6  12       34.19       41.37     14.54 o 
  -3   6  12       40.68       49.64     15.31 o 
  -2   6  12       44.63       40.56      9.06 o 
  -1   6  12       30.41       43.93      9.39 o 
   0   6  12      437.77      435.17     39.62 o 
   1   6  12       30.69       31.20      7.27 o 
   2   6  12       44.52       41.94      7.72 o 
   3   6  12       39.14       39.74      8.08 o 
   4   6  12       32.27       21.81      7.29 o 
   5   6  12       22.63       17.74      6.78 o 
  -4   7  12       25.54       10.07     11.73 o 
  -3   7  12        9.54       25.27     12.94 o 
  -2   7  12       75.37       76.38     11.61 o 
  -1   7  12       31.57       27.00      8.16 o 
   0   7  12        0.14       -2.41      5.06 o 
   1   7  12       30.58       38.50      8.12 o 
   2   7  12       76.26       82.25     10.72 o 
   3   7  12        9.76       13.81      8.91 o 
   4   7  12       25.36       36.32      8.88 o 
  -4   8  12        2.13       -5.35      9.18 o 
  -3   8  12       29.29       23.32     12.43 o 
  -2   8  12        8.10        4.90      6.50 o 
  -1   8  12       81.83       87.16     13.22 o 
   0   8  12       70.15       68.86      9.87 o 
   1   8  12       82.48       91.81     11.72 o 
   2   8  12        8.13        1.28      7.08 o 
   3   8  12       28.48       15.78      6.17 o 
   4   8  12        1.82       -5.02      5.98 o 
  -3   9  12       28.97       26.70     12.81 o 
  -2   9  12       16.98       21.69      7.67 o 
  -1   9  12        5.29       -0.73      8.49 o 
   0   9  12       18.80        3.77      5.34 o 
   1   9  12        5.85       19.16      7.15 o 
   2   9  12       16.66       22.54      7.25 o 
   3   9  12       28.12       31.06      8.26 o 
  -1  10  12       12.32       22.53      7.85 o 
   0  10  12       40.37       49.28     12.07 o 
   1  10  12       11.90       -9.70      9.70 o 
   1   0  13      738.64      708.01     27.60 o 
   2   0  13      146.02      131.35     12.63 o 
   3   0  13       45.09       41.00      7.81 o 
   4   0  13       13.33       16.28      6.07 o 
   5   0  13       53.58       52.44     15.72 o 
   6   0  13       23.18       26.61      7.79 o 
  -6   1  13        3.68        2.96     12.27 o 
  -5   1  13       37.95       47.25      9.73 o 
  -4   1  13       10.74        0.41      5.44 o 
  -3   1  13      134.33      137.29     16.92 o 
  -2   1  13       76.06       69.82     13.86 o 
  -1   1  13      114.95      113.61     10.31 o 
   0   1  13       43.12       39.25      6.93 o 
   1   1  13      108.06       90.56     11.08 o 
   2   1  13       76.53       86.74     10.69 o 
   3   1  13      138.55      164.58     17.15 o 
   4   1  13       10.65        6.33      4.77 o 
   5   1  13       36.76       40.12      7.58 o 
   6   1  13        3.58        9.65      4.25 o 
  -5   2  13        5.87       -6.20      6.20 o 
  -4   2  13       27.41       27.78      7.25 o 
  -3   2  13       40.42       32.40      7.39 o 
  -2   2  13       13.32       18.72      5.83 o 
  -1   2  13       79.40       71.96      8.25 o 
   0   2  13        2.47        7.69      9.16 o 
   1   2  13       80.87       65.05     11.46 o 
   2   2  13       14.84       20.16      7.94 o 
   3   2  13       39.73       42.63      7.85 o 
   4   2  13       27.69       33.52      7.50 o 
   5   2  13        6.03        5.65      4.78 o 
  -5   3  13       18.17        7.94      4.91 o 
  -4   3  13        1.29       -6.09      6.15 o 
  -3   3  13      143.56      176.04     14.62 o 
  -2   3  13       90.79       92.56     10.88 o 
  -1   3  13       17.91       14.34      7.34 o 
   0   3  13       28.34       28.66      8.46 o 
   1   3  13       20.01       27.37      9.09 o 
   2   3  13       90.08      105.29     12.38 o 
   3   3  13      143.70      150.39     13.95 o 
   4   3  13        1.21        5.15      6.24 o 
   5   3  13       18.83       20.24      7.26 o 
  -5   4  13       24.40        1.69      4.94 o 
  -4   4  13       17.45        5.97      6.05 o 
  -3   4  13       19.88       19.94      6.56 o 
  -2   4  13       97.79      119.88     14.70 o 
  -1   4  13       10.67        4.42      5.48 o 
   0   4  13       66.28       64.89     11.32 o 
   1   4  13       11.13       10.80      6.17 o 
   2   4  13       97.55      113.82     12.36 o 
   3   4  13       19.07       12.75      6.01 o 
   4   4  13       17.52       18.60      7.30 o 
   5   4  13       24.49       27.41      7.62 o 
  -5   5  13       59.68       63.74     13.99 o 
  -4   5  13        9.92       16.58      5.90 o 
  -3   5  13       88.82      110.56     22.21 o 
  -2   5  13       29.17       37.71      9.66 o 
  -1   5  13       43.16       53.41     10.71 o 
   0   5  13        2.19        4.71      5.51 o 
   1   5  13       43.83       54.77      9.20 o 
   2   5  13       28.27        9.66      7.38 o 
   3   5  13       86.65       78.82     10.91 o 
   4   5  13       10.48        1.85      4.83 o 
   5   5  13       58.52       65.52     10.56 o 
  -4   6  13        1.84        5.25      9.06 o 
  -3   6  13        8.05        7.22      9.65 o 
  -2   6  13       99.97       84.10     12.89 o 
  -1   6  13       33.36       24.28      8.41 o 
   0   6  13       10.42        9.67      5.60 o 
   1   6  13       32.09       31.97      7.58 o 
   2   6  13      102.31       88.95     11.79 o 
   3   6  13        8.01        6.66      5.91 o 
   4   6  13        1.73        2.32      5.17 o 
  -4   7  13        8.17        1.85     10.59 o 
  -3   7  13       23.80       33.15     14.59 o 
  -2   7  13       39.28       32.18      8.83 o 
  -1   7  13       17.24       30.73      8.70 o 
   0   7  13        1.15       -7.40      7.40 o 
   1   7  13       16.06        5.28      5.65 o 
   2   7  13       38.95       27.28     11.20 o 
   3   7  13       24.66       20.32      6.77 o 
   4   7  13        8.18       -1.25      8.14 o 
  -3   8  13        2.96       -8.60     10.00 o 
  -2   8  13       37.62       45.32     10.50 o 
  -1   8  13        4.31       -2.88      5.77 o 
   0   8  13       16.90       17.19     18.08 o 
   1   8  13        4.43       -1.85      4.63 o 
   2   8  13       38.06       47.68     11.20 o 
   3   8  13        2.82        4.98      8.02 o 
  -1   9  13       12.22       13.23      8.40 o 
   0   9  13       14.27        7.50      8.90 o 
   1   9  13       12.27       14.49      6.25 o 
   0   0  14        4.67        0.30     10.32 o 
   1   0  14        3.84        8.02      5.61 o 
   2   0  14        5.31       13.63      7.05 o 
   3   0  14        0.10        5.04      4.72 o 
   4   0  14        5.40       14.16      5.69 o 
   5   0  14        3.81       -2.97      4.75 o 
  -5   1  14       22.44       12.65      5.95 o 
  -4   1  14       34.56       20.74      8.41 o 
  -3   1  14       30.00       33.40      7.73 o 
  -2   1  14       18.49       20.49      6.77 o 
  -1   1  14      203.35      203.61     13.92 o 
   0   1  14      118.72      147.44     11.96 o 
   1   1  14      207.10      206.31     16.09 o 
   2   1  14       18.30       27.88      7.65 o 
   3   1  14       30.57       27.41      7.64 o 
   4   1  14       33.99       41.87      8.66 o 
   5   1  14       21.92       24.70      6.13 o 
  -5   2  14       35.39       43.75      8.47 o 
  -4   2  14        1.69        1.84      4.85 o 
  -3   2  14       19.60       18.83      6.41 o 
  -2   2  14       48.19       53.34      9.00 o 
  -1   2  14       38.33       42.92      7.04 o 
   0   2  14       89.48      104.88     14.89 o 
   1   2  14       38.75       51.66     10.99 o 
   2   2  14       47.30       41.18      9.98 o 
   3   2  14       18.32        9.91      7.82 o 
   4   2  14        2.00       -0.62      4.76 o 
   5   2  14       35.47       45.28      9.18 o 
  -5   3  14        1.42        2.19      4.61 o 
  -4   3  14       33.39       48.10      8.73 o 
  -3   3  14        7.05        2.60      5.76 o 
  -2   3  14       13.86       13.95      6.76 o 
  -1   3  14       10.22        4.58      7.29 o 
   0   3  14       43.02       57.50     11.24 o 
   1   3  14       11.16        0.37     11.13 o 
   2   3  14       13.82       12.13     13.76 o 
   3   3  14        6.99        7.15      5.19 o 
   4   3  14       34.44       41.95      8.32 o 
   5   3  14        1.58        6.06      5.67 o 
  -4   4  14       16.36       14.94      5.74 o 
  -3   4  14       41.68       43.74      8.81 o 
  -2   4  14        2.77        6.52      9.05 o 
  -1   4  14       48.98       55.50     11.05 o 
   0   4  14       19.51       16.45     10.75 o 
   1   4  14       49.61       61.44     12.04 o 
   2   4  14        2.37       -6.08      6.08 o 
   3   4  14       42.85       48.37      8.93 o 
   4   4  14       17.14        9.16     13.98 o 
  -4   5  14       35.42       39.08     20.19 o 
  -3   5  14        4.83       -0.72      8.61 o 
  -2   5  14       25.69       17.63      7.58 o 
  -1   5  14       41.92       32.68      9.65 o 
   0   5  14       29.10       38.36      9.75 o 
   1   5  14       41.90       55.87     11.46 o 
   2   5  14       25.62       31.93      7.93 o 
   3   5  14        5.12       -3.83      6.04 o 
   4   5  14       36.14       55.35     10.21 o 
  -3   6  14        2.08        4.23      7.26 o 
  -2   6  14        6.83        9.70      6.43 o 
  -1   6  14        2.38       10.65      6.10 o 
   0   6  14        0.67        4.84      6.65 o 
   1   6  14        2.92        6.98      6.45 o 
   2   6  14        6.99       -3.50      6.45 o 
   3   6  14        1.81        1.72      6.08 o 
  -2   7  14        0.04        2.04      4.50 o 
  -1   7  14        2.26        3.43      5.02 o 
   0   7  14       70.23       68.52     12.29 o 
   1   7  14        2.68        8.33      5.14 o 
   2   7  14        0.05       -4.62      4.62 o 
  -1   8  14       20.04        5.92     13.93 o 
   0   8  14        7.90        3.83      7.06 o 
   1   8  14       20.17       26.87      7.48 o 
   1   0  15        0.07       -3.23      6.13 o 
   2   0  15       86.33       96.58     12.47 o 
   3   0  15      168.01      216.70     17.27 o 
   4   0  15       15.80       17.91      6.77 o 
  -4   1  15        1.54        3.33      4.58 o 
  -3   1  15       39.97       49.55      9.65 o 
  -2   1  15       93.36       99.93     11.91 o 
  -1   1  15       25.80       24.39      8.15 o 
   0   1  15      131.98      118.43     13.15 o 
   1   1  15       25.60       40.26      8.96 o 
   2   1  15       91.37      106.91     12.78 o 
   3   1  15       40.26       37.46      8.28 o 
   4   1  15        1.48       -1.02      7.25 o 
  -4   2  15       10.59       11.01     12.15 o 
  -3   2  15        0.08       -2.16      4.73 o 
  -2   2  15        8.75        4.96      7.59 o 
  -1   2  15       70.24       74.65      9.27 o 
   0   2  15       31.07       36.48      7.86 o 
   1   2  15       68.34       64.85      9.94 o 
   2   2  15        9.35        5.24      5.46 o 
   3   2  15        0.19       -7.63      7.63 o 
   4   2  15       10.29        6.74      5.63 o 
  -4   3  15        0.08        0.09      7.12 o 
  -3   3  15        6.44        7.31      6.83 o 
  -2   3  15       39.96       51.93     11.23 o 
  -1   3  15        0.96       -3.56      5.63 o 
   0   3  15        0.42       10.04     12.80 o 
   1   3  15        1.14        1.72      9.05 o 
   2   3  15       39.68       33.92     13.53 o 
   3   3  15        6.45       -7.55      7.55 o 
   4   3  15        0.09       -1.49      6.31 o 
  -3   4  15       29.55       35.17     13.82 o 
  -2   4  15        4.71       -7.25     13.07 o 
  -1   4  15       57.78       64.52     12.48 o 
   0   4  15        8.20       15.91      9.10 o 
   1   4  15       57.12       65.97     12.72 o 
   2   4  15        5.11        5.89      7.10 o 
   3   4  15       30.62       34.64      7.82 o 
  -3   5  15       11.44        7.41      5.74 o 
  -2   5  15       71.16       94.73     14.58 o 
  -1   5  15       17.50       10.72     15.99 o 
   0   5  15        4.96        9.02      6.46 o 
   1   5  15       17.64       29.23      9.87 o 
   2   5  15       72.72       89.35     14.58 o 
   3   5  15       11.80       -2.88      9.48 o 
  -2   6  15       22.18       23.73     10.48 o 
  -1   6  15        4.70        4.35      6.23 o 
   0   6  15        3.50       -3.82      9.20 o 
   1   6  15        4.58        7.29     17.41 o 
   2   6  15       22.07       24.85      6.68 o 
   0   7  15       60.54       52.56     12.23 o 
   0   0  16      196.46      227.25     26.27 o 
   1   0  16       84.74       92.99     12.19 o 
   2   0  16        1.15       -2.25      8.70 o 
   3   0  16       35.05       30.04      8.11 o 
  -3   1  16       49.42       45.34      9.54 o 
  -2   1  16       20.22       19.31      6.83 o 
  -1   1  16        8.78       12.80      6.37 o 
   0   1  16       49.22       55.49      9.85 o 
   1   1  16        9.01       12.05      9.81 o 
   2   1  16       20.05       31.13     11.52 o 
   3   1  16       47.42       44.41      9.25 o 
  -3   2  16       10.48       -3.93      8.00 o 
  -2   2  16       24.58       42.20      9.82 o 
  -1   2  16        4.23        0.76      5.49 o 
   0   2  16       10.00       21.89      6.79 o 
   1   2  16        4.08        4.69      4.90 o 
   2   2  16       24.58       29.35      8.02 o 
   3   2  16        9.85        9.22      5.78 o 
  -2   3  16        7.40       22.04     11.01 o 
  -1   3  16       26.47       28.68      7.69 o 
   0   3  16        2.81        5.52      5.59 o 
   1   3  16       26.55       39.23     10.65 o 
   2   3  16        7.59       -8.10      8.10 o 
  -2   4  16        2.22        2.28      8.57 o 
  -1   4  16        5.94        0.49      8.09 o 
   0   4  16       34.42       51.30     16.05 o 
   1   4  16        5.83        2.93     10.45 o 
   2   4  16        2.14       -4.62      6.24 o 
  -1   5  16       20.91       32.83     22.59 o 
   0   5  16        6.73        6.55      6.76 o 
   1   5  16       20.44       34.46     14.06 o 
   1   0  17        6.73       11.72      9.47 o 
  -1   1  17       78.36      123.33     14.56 o 
   0   1  17        0.80        0.80      5.01 o 
   1   1  17       77.31      103.22     13.04 o 
  -1   2  17        1.54        0.29     12.87 o 
   0   2  17        5.81       10.42      5.42 o 
   1   2  17        1.42        0.69      4.99 o 
                                                 
